# Supplementary material for: A Switch from Latent to Typical Infection during Pectobacterium atrosepticum—Tobacco Interactions: Predicted and True Molecular Players
Source: Int J Mol Sci. 2023 Aug 27;24(17):13283. doi: 10.3390/ijms241713283 (PMC10487725; doi:10.3390/ijms241713283)
Supplement: Supplementary file 1 [file ijms-24-13283-s001.zip › Supplementary Table S1.xls]

## Sheet: RNA-Seq read processing summary
Sample type	Biological replication	Reads sequenced (raw reads)	Reads after quality filtering	Reads after quality filtering, % of raw reads	Reads mapped on tobacco CDS	Reads mapped on tobacco CDS, % of reads after quality filtering
Latent infection (LI)	1	22039824	21830835	99.1	12824895	58.7
Latent infection (LI)	2	26472890	26213106	99	15626227	59.6
Latent infection (LI)	3	26385308	25905625	98.2	15092019	58.3
Typical infection (TI)	1	36099887	35745739	99	21826287	61.1
Typical infection (TI)	2	32001708	31487148	98.4	19824741	63
Typical infection (TI)	3	40536985	39816772	98.2	24172209	60.7
Non-infected (control)	1	26817830	26043738	97.1	14182461	54.5
Non-infected (control)	2	26526296	26015255	98.1	13683927	52.6
Non-infected (control)	3	28918534	28606457	98.9	15598017	54.5
