# Supplementary material for: A Switch from Latent to Typical Infection during Pectobacterium atrosepticum—Tobacco Interactions: Predicted and True Molecular Players
Source: Int J Mol Sci. 2023 Aug 27;24(17):13283. doi: 10.3390/ijms241713283 (PMC10487725; doi:10.3390/ijms241713283)
Supplement: Supplementary file 1 [file ijms-24-13283-s001.zip › Supplementary Table S2.xls]

## Sheet: Plant cell wall modification
Supercategory	Category	Subcategory	RefSeq gene ID	TI vs Non-infected, log2FC	LI vs Non-infected, log2FC	LI vs TI, log2FC	TI absolute expression level, mean TPM	LI absolute expression level, mean TPM	Non-infected plants absolute expression level, mean TPM	Annotation
Plant cell wall modification	Callose and other beta-1,3 glucan degradation	Beta-1,3-glucosidases	LOC107812101	10.326	5.332	-5.021	489.82	23.918	0.639	probable glucan 1,3-beta-glucosidase A
Plant cell wall modification	Callose and other beta-1,3 glucan degradation	Beta-1,3-glucosidases	LOC107820222	8.075	3.192	-4.913	249.307	13.074	1.549	probable glucan 1,3-beta-glucosidase A isoform X1
Plant cell wall modification	Callose and other beta-1,3 glucan degradation	Beta-1,3-glucosidases	LOC107809991	4.94		-3.873	114.775	12.871	6.38	glucan endo-1,3-beta-glucosidase 14-like
Plant cell wall modification	Callose and other beta-1,3 glucan degradation	Beta-1,3-glucosidases	LOC107790272	4.584		-3.3	87.605	14.487	6.185	glucan endo-1,3-beta-glucosidase 14-like
Plant cell wall modification	Callose and other beta-1,3 glucan degradation	Beta-1,3-glucosidases	LOC107786057	3.783		-3.788	3.675	0.455	0.457	glucan endo-1,3-beta-glucosidase 11-like
Plant cell wall modification	Callose and other beta-1,3 glucan degradation	Beta-1,3-glucosidases	LOC107803099	3.479		-3.988	5.675	0.608	0.877	glucan endo-1,3-beta-glucosidase 11-like
Plant cell wall modification	Callose and other beta-1,3 glucan degradation	Beta-1,3-glucosidases	LOC107829022	3.212		-2.415	99.886	29.782	18.066	glucan endo-1,3-beta-glucosidase-like
Plant cell wall modification	Callose and other beta-1,3 glucan degradation	Beta-1,3-glucosidases	LOC107826126	2.271		-1.556	41.501	22.487	14.325	glucan endo-1,3-beta-glucosidase-like
Plant cell wall modification	Callose and other beta-1,3 glucan degradation	Beta-1,3-glucosidases	LOC107802991	1.67			7.746	8.109	4.087	glucan endo-1,3-beta-glucosidase 11-like
Plant cell wall modification	Callose and other beta-1,3 glucan degradation	Beta-1,3-glucosidases	LOC107812045	1.656		-1.905	20.247	9.481	10.978	glucan endo-1,3-beta-glucosidase 4-like
Plant cell wall modification	Callose and other beta-1,3 glucan degradation	Beta-1,3-glucosidases	LOC107787032	1.277		-1.506	16.853	10.167	11.737	glucan endo-1,3-beta-glucosidase 4-like
Plant cell wall modification	Callose and other beta-1,3 glucan degradation	Beta-1,3-glucosidases	LOC107824944	1.255			10.387	9.924	7.39	glucan endo-1,3-beta-glucosidase 14-like
Plant cell wall modification	Callose and other beta-1,3 glucan degradation	Beta-1,3-glucosidases	LOC107768267	1.136			13.04	13.305	10.069	glucan endo-1,3-beta-glucosidase 11-like
Plant cell wall modification	Callose and other beta-1,3 glucan degradation	Beta-1,3-glucosidases	LOC107816549	-1.235			2.647	8.434	10.659	glucan endo-1,3-beta-glucosidase 6-like
Plant cell wall modification	Callose and other beta-1,3 glucan degradation	Beta-1,3-glucosidases	LOC107770714	-1.382			0.243	0.562	1.057	glucan endo-1,3-beta-glucosidase 14-like
Plant cell wall modification	Callose and other beta-1,3 glucan degradation	Beta-1,3-glucosidases	LOC107805507	-1.415			3.032	10.409	13.539	glucan endo-1,3-beta-glucosidase 5-like
Plant cell wall modification	Callose and other beta-1,3 glucan degradation	Beta-1,3-glucosidases	LOC107790109	-1.416		1.053	1.692	5.88	7.58	glucan endo-1,3-beta-glucosidase 1-like
Plant cell wall modification	Callose and other beta-1,3 glucan degradation	Beta-1,3-glucosidases	LOC107819324	-1.44		1.728	1.395	7.935	6.343	probable glucan endo-1,3-beta-glucosidase A6
Plant cell wall modification	Callose and other beta-1,3 glucan degradation	Beta-1,3-glucosidases	LOC107827041	-1.819		1.601	1.243	6.451	7.426	glucan endo-1,3-beta-glucosidase 1-like
Plant cell wall modification	Callose and other beta-1,3 glucan degradation	Beta-1,3-glucosidases	LOC107814817	-1.926			0.183	0.576	1.169	glucan endo-1,3-beta-glucosidase 14-like
Plant cell wall modification	Callose and other beta-1,3 glucan degradation	Beta-1,3-glucosidases	LOC107794662	-2.148		1.798	1.687	10.068	12.661	glucan endo-1,3-beta-glucosidase 4-like
Plant cell wall modification	Callose and other beta-1,3 glucan degradation	Beta-1,3-glucosidases	LOC107798110	-2.221			0.245	0.699	1.894	glucan endo-1,3-beta-glucosidase 5-like
Plant cell wall modification	Callose and other beta-1,3 glucan degradation	Beta-1,3-glucosidases	LOC107761977	-2.451		1.433	3.168	14.497	28.719	glucan endo-1,3-beta-glucosidase 4-like
Plant cell wall modification	Callose and other beta-1,3 glucan degradation	Beta-1,3-glucosidases	LOC107827280	-2.514		1.362	0.247	1.094	2.356	glucan endo-1,3-beta-glucosidase 5-like
Plant cell wall modification	Callose and other beta-1,3 glucan degradation	Beta-1,3-glucosidases	LOC107776967	-2.76			0.061	0.497	0.711	glucan endo-1,3-beta-glucosidase 9-like
Plant cell wall modification	Callose and other beta-1,3 glucan degradation	Beta-1,3-glucosidases	LOC107816139	-2.798		2.328	0.634	5.371	7.382	glucan endo-1,3-beta-glucosidase 4
Plant cell wall modification	Callose and other beta-1,3 glucan degradation	Beta-1,3-glucosidases	LOC107770592	-2.833		2.85	0.666	8.37	7.995	probable glucan endo-1,3-beta-glucosidase A6
Plant cell wall modification	Callose and other beta-1,3 glucan degradation	Beta-1,3-glucosidases	LOC107799671	-2.993		2.595	0.485	5.033	6.534	glucan endo-1,3-beta-glucosidase 2-like
Plant cell wall modification	Callose and other beta-1,3 glucan degradation	Beta-1,3-glucosidases	LOC107801295	-3.202		2.672	0.479	5.278	7.43	glucan endo-1,3-beta-glucosidase 13-like
Plant cell wall modification	Callose and other beta-1,3 glucan degradation	Beta-1,3-glucosidases	LOC107811144	-3.277		2.758	0.215	2.607	3.627	glucan endo-1,3-beta-glucosidase 5-like isoform X1
Plant cell wall modification	Callose and other beta-1,3 glucan degradation	Beta-1,3-glucosidases	LOC107822130	-3.338		2.992	0.287	3.916	4.934	glucan endo-1,3-beta-glucosidase 5-like
Plant cell wall modification	Callose and other beta-1,3 glucan degradation	Beta-1,3-glucosidases	LOC107781457	-3.495		3.075	0.5	7.349	9.647	glucan endo-1,3-beta-glucosidase 11-like
Plant cell wall modification	Callose and other beta-1,3 glucan degradation	Beta-1,3-glucosidases	LOC107760596	-3.699		3.515	1.219	23.493	26.585	glucan endo-1,3-beta-D-glucosidase-like isoform X1
Plant cell wall modification	Callose and other beta-1,3 glucan degradation	Beta-1,3-glucosidases	LOC107823710	-3.889		3.373	0.824	14.563	20.419	glucan endo-1,3-beta-glucosidase 12-like
Plant cell wall modification	Callose and other beta-1,3 glucan degradation	Beta-1,3-glucosidases	LOC107793272	-4.147		4.278	0.431	14.174	12.762	glucan endo-1,3-beta-D-glucosidase-like isoform X1
Plant cell wall modification	Callose and other beta-1,3 glucan degradation	Beta-1,3-glucosidases	LOC107811909	-4.233		3.247	0.043	0.769	1.513	glucan endo-1,3-beta-glucosidase 8-like isoform X1
Plant cell wall modification	Callose and other beta-1,3 glucan degradation	Beta-1,3-glucosidases	LOC107759527	-4.284		3.275	0.16	2.69	5.323	glucan endo-1,3-beta-glucosidase 11-like
Plant cell wall modification	Callose and other beta-1,3 glucan degradation	Beta-1,3-glucosidases	LOC107827850	-4.401	-1.105	3.282	0.288	4.741	10.14	glucan endo-1,3-beta-glucosidase 11-like
Plant cell wall modification	Callose and other beta-1,3 glucan degradation	Beta-1,3-glucosidases	LOC107817900	-4.826		4.312	0.061	2.182	3.082	glucan endo-1,3-beta-glucosidase 2-like
Plant cell wall modification	Callose and other beta-1,3 glucan degradation	Beta-1,3-glucosidases	LOC107788136	-4.898		4.028	0.256	6.95	12.574	glucan endo-1,3-beta-glucosidase 3-like
Plant cell wall modification	Callose and other beta-1,3 glucan degradation	Beta-1,3-glucosidases	LOC107760295	-4.909		4.323	0.215	7.508	11.16	glucan endo-1,3-beta-glucosidase 11-like
Plant cell wall modification	Callose and other beta-1,3 glucan degradation	Beta-1,3-glucosidases	LOC107776461	-5.215		4.089	0.093	2.769	5.915	glucan endo-1,3-beta-glucosidase 13-like
Plant cell wall modification	Callose and other beta-1,3 glucan degradation	Beta-1,3-glucosidases	LOC107795492	-5.445		4.81	0.035	2.051	3.144	glucan endo-1,3-beta-glucosidase 4-like
Plant cell wall modification	Callose and other beta-1,3 glucan degradation	Beta-1,3-glucosidases	LOC107781527	-5.545		4.945	0.052	2.923	4.423	glucan endo-1,3-beta-glucosidase 12-like
Plant cell wall modification	Callose and other beta-1,3 glucan degradation	Beta-1,3-glucosidases	LOC107786565	-6.523		5.805	0.058	6.047	9.646	glucan endo-1,3-beta-glucosidase 12-like
Plant cell wall modification	Callose and other beta-1,3 glucan degradation	Beta-1,3-glucosidases	LOC107826611	-6.74		5.128	0.087	5.29	15.551	glucan endo-1,3-beta-glucosidase 12-like
Plant cell wall modification	Callose and other beta-1,3 glucan degradation	Beta-1,3-glucosidases	LOC107767659	-8.111		5.954	0.019	2.299	9.804	glucan endo-1,3-beta-glucosidase 12-like
Plant cell wall modification	Callose and other beta-1,3 glucan degradation	Beta-1,3-glucosidases	LOC107802903	-8.259			0	10.494	12.319	glucan endo-1,3-beta-D-glucosidase-like
Plant cell wall modification	Callose and other beta-1,3 glucan degradation	Beta-1,3-glucosidases	LOC107782686			-1.39	22.905	14.76	18.603	glucan endo-1,3-beta-glucosidase 5-like
Plant cell wall modification	Callose and other beta-1,3 glucan degradation	Lichenase-like proteins	LOC107777520	4.07	2.033	-2.061	3.423	1.333	0.337	probable endo-1,3(4)-beta-glucanase ARB_01444
Plant cell wall modification	Callose and other beta-1,3 glucan degradation	Lichenase-like proteins	LOC107829421	3.773		-2.939	155.307	34.228	19.325	endo-1,3;1,4-beta-D-glucanase-like
Plant cell wall modification	Callose and other beta-1,3 glucan degradation	Lichenase-like proteins	LOC107824319	3.729	2.149	-1.593	15.616	8.791	1.988	endo-1,3(4)-beta-glucanase 2-like
Plant cell wall modification	Callose and other beta-1,3 glucan degradation	Lichenase-like proteins	LOC107777521	2.949	1.489	-1.479	56.92	33.665	12.472	probable endo-1,3(4)-beta-glucanase ARB_01444 isoform X1
Plant cell wall modification	Callose and other beta-1,3 glucan degradation	Lichenase-like proteins	LOC107809780	1.403	2.046		1.807	4.81	1.174	lichenase-like
Plant cell wall modification	Callose and other beta-1,3 glucan degradation	Lichenase-like proteins	LOC107773627	-2.159		1.986	10.388	69.686	78.204	endo-1,3;1,4-beta-D-glucanase-like
Plant cell wall modification	Callose and other beta-1,3 glucan degradation	Lichenase-like proteins	LOC107762848	-2.302		1.968	1.157	7.7	9.621	endo-1,3;1,4-beta-D-glucanase-like isoform X1
Plant cell wall modification	Callose and other beta-1,3 glucan degradation	Lichenase-like proteins	LOC107772612	-2.338		2.026	15.196	104.628	129.256	endo-1,3;1,4-beta-D-glucanase-like
Plant cell wall modification	Callose and other beta-1,3 glucan degradation	Lichenase-like proteins	LOC107801019	-2.567		1.855	0.428	2.636	4.235	putative endo-1,3(4)-beta-glucanase 2
Plant cell wall modification	Callose and other beta-1,3 glucan degradation	Lichenase-like proteins	LOC107799688	-2.582		1.597	0.349	1.791	3.451	putative endo-1,3(4)-beta-glucanase 2
Plant cell wall modification	Callose and other beta-1,3 glucan degradation	Lichenase-like proteins	LOC107814806		2.094		0.64	2.808	0.649	lichenase
Plant cell wall modification	Callose synthesis	Callose synthases	LOC107780981	1.772	1.191		3.522	4.147	1.757	callose synthase 10-like
Plant cell wall modification	Callose synthesis	Callose synthases	LOC107811977	1.712		-1.258	11.295	8.192	5.894	callose synthase 12-like
Plant cell wall modification	Callose synthesis	Callose synthases	LOC107760121	1.671			6.411	6.345	3.438	callose synthase 9-like
Plant cell wall modification	Callose synthesis	Callose synthases	LOC107818703	-1.292			0.289	1.208	1.187	callose synthase 3-like
Plant cell wall modification	Callose synthesis	Callose synthases	LOC107774113	-1.363		1.349	2.469	10.981	10.786	callose synthase 2-like isoform X1
Plant cell wall modification	Callose synthesis	Callose synthases	LOC107828071	-1.482			0.638	2.562	3.025	callose synthase 3-like isoform X1
Plant cell wall modification	Callose synthesis	Callose synthases	LOC107818477			1.06	0.642	2.33	1.661	callose synthase 11-like
Plant cell wall modification	Callose synthesis	Callose synthases	LOC107816636			1.029	1.955	6.978	6.589	callose synthase 7-like isoform X1
Plant cell wall modification	Callose synthesis	Callose-deposition-related PDCB proteins	LOC107828896	-1.03			6.047	19.54	20.635	PLASMODESMATA CALLOSE-BINDING PROTEIN 3-like
Plant cell wall modification	Callose synthesis	Callose-deposition-related PDCB proteins	LOC107827400	-1.382			1.417	4.395	6.246	PLASMODESMATA CALLOSE-BINDING PROTEIN 5-like
Plant cell wall modification	Callose synthesis	Callose-deposition-related PDCB proteins	LOC107813897	-1.484			7.92	26.536	37.488	PLASMODESMATA CALLOSE-BINDING PROTEIN 3-like
Plant cell wall modification	Callose synthesis	Callose-deposition-related PDCB proteins	LOC107759312	-1.501			0.746	1.895	3.525	PLASMODESMATA CALLOSE-BINDING PROTEIN 5-like
Plant cell wall modification	Callose synthesis	Callose-deposition-related PDCB proteins	LOC107813557	-1.553		1.057	5.609	19.824	27.53	PLASMODESMATA CALLOSE-BINDING PROTEIN 3-like
Plant cell wall modification	Callose synthesis	Callose-deposition-related PDCB proteins	LOC107815821	-1.611			1.189	3.79	6.273	PLASMODESMATA CALLOSE-BINDING PROTEIN 3-like
Plant cell wall modification	Callose synthesis	Callose-deposition-related PDCB proteins	LOC107820470	-1.747	-1.407		0.783	1.726	4.493	PLASMODESMATA CALLOSE-BINDING PROTEIN 3-like
Plant cell wall modification	Callose synthesis	Callose-deposition-related PDCB proteins	LOC107788665	-1.848		1.482	5.723	27.499	34.81	PLASMODESMATA CALLOSE-BINDING PROTEIN 3-like
Plant cell wall modification	Callose synthesis	Callose-deposition-related PDCB proteins	LOC107770292	-2.459		1.461	0.529	2.49	4.848	PLASMODESMATA CALLOSE-BINDING PROTEIN 1-like isoform X1
Plant cell wall modification	Callose synthesis	Callose-deposition-related PDCB proteins	LOC107805168	-2.493		1.54	0.306	1.565	2.956	PLASMODESMATA CALLOSE-BINDING PROTEIN 1-like isoform X1
Plant cell wall modification	Callose synthesis	Callose-deposition-related PDCB proteins	LOC107768893	-3.324		2.625	2.27	23.571	38.019	PLASMODESMATA CALLOSE-BINDING PROTEIN 3-like
Plant cell wall modification	Callose synthesis	Callose-deposition-related PDCB proteins	LOC107807818	-4.109			0.091	1.659	2.654	PLASMODESMATA CALLOSE-BINDING PROTEIN 3-like
Plant cell wall modification	Callose synthesis	Callose-deposition-related PDCB proteins	LOC107795678	-4.363		3.662	1.429	30.926	49.232	PLASMODESMATA CALLOSE-BINDING PROTEIN 3-like
Plant cell wall modification	Callose synthesis	Callose-deposition-related PDCB proteins	LOC107772798	-6.165		5.214	0.426	27.236	51.794	PLASMODESMATA CALLOSE-BINDING PROTEIN 3-like
Plant cell wall modification	Callose synthesis	Callose-deposition-related PDCB proteins	LOC107830124	-6.414		5.536	0.239	19.124	34.977	PLASMODESMATA CALLOSE-BINDING PROTEIN 3-like
Plant cell wall modification	Cellulose synthesis	CESAs (primary wall)	LOC107760381	2.557		-2.021	10.907	4.535	3.149	cellulose synthase A catalytic subunit 2 [UDP-forming-like
Plant cell wall modification	Cellulose synthesis	CESAs (primary wall)	LOC107783802	-1.136			21.293	62.989	78.919	cellulose synthase A catalytic subunit 1 [UDP-forming-like
Plant cell wall modification	Cellulose synthesis	CESAs (primary wall)	LOC107800532	-1.21		1.412	1.441	6.591	5.546	cellulose synthase A catalytic subunit 6 [UDP-forming-like
Plant cell wall modification	Cellulose synthesis	CESAs (primary wall)	LOC107816532	-1.372			4.452	14.251	19.233	probable cellulose synthase A catalytic subunit 9 [UDP-forming
Plant cell wall modification	Cellulose synthesis	CESAs (primary wall)	LOC107832318	-4.312		3.494	2.123	40.322	69.31	cellulose synthase A catalytic subunit 2 [UDP-forming-like
Plant cell wall modification	Cellulose synthesis	CESAs (secondary wal)	LOC107820514	-6.314		5.519	1.401	108.902	186.91	cellulose synthase A catalytic subunit 4 [UDP-forming isoform X1
Plant cell wall modification	Cellulose synthesis	CESAs (secondary wal)	LOC107817758	-6.785		6.52	0.124	19.706	22.852	cellulose synthase A catalytic subunit 4 [UDP-forming-like
Plant cell wall modification	Cellulose synthesis	CESAs (secondary wal)	LOC107828491	-7.506		6.73	0.289	50.711	86.863	cellulose synthase A catalytic subunit 8 [UDP-forming-like
Plant cell wall modification	Cellulose synthesis	CESAs (secondary wal)	LOC107830312	-7.734		6.885	0.212	41.806	74.648	cellulose synthase A catalytic subunit 8 [UDP-forming-like
Plant cell wall modification	Cellulose synthesis	CESAs (secondary wal)	LOC107806628	-8.278		7.497	0.264	79.855	135.625	cellulose synthase A catalytic subunit 7 [UDP-forming-like isoform X1
Plant cell wall modification	Cellulose synthesis	COBRAs (cellulose deposition)	LOC107808222	2.154			2.352	2.036	0.88	COBRA-like protein 4
Plant cell wall modification	Cellulose synthesis	COBRAs (cellulose deposition)	LOC107820433	1.781		-1.048	5.076	4.251	2.494	COBRA-like protein 7
Plant cell wall modification	Cellulose synthesis	COBRAs (cellulose deposition)	LOC107784708	1.221			2.371	2.194	1.706	COBRA-like protein 4
Plant cell wall modification	Cellulose synthesis	COBRAs (cellulose deposition)	LOC107820798	-1.071			11.268	32.148	39.84	protein COBRA-like
Plant cell wall modification	Cellulose synthesis	COBRAs (cellulose deposition)	LOC107807501	-1.246			2.684	9.085	10.9	protein COBRA-like
Plant cell wall modification	Cellulose synthesis	COBRAs (cellulose deposition)	LOC107808148	-3.136			0.066	0.692	1.006	COBRA-like protein 1
Plant cell wall modification	Cellulose synthesis	COBRAs (cellulose deposition)	LOC107807502	-4.64		4.119	0.061	1.817	2.64	COBRA-like protein 4
Plant cell wall modification	Cellulose synthesis	COBRAs (cellulose deposition)	LOC107798157	-4.923		3.987	0.036	1.07	2.017	COBRA-like protein 7
Plant cell wall modification	Cellulose synthesis	COBRAs (cellulose deposition)	LOC107806738	-6.463		5.969	0.05	5.505	7.814	COBRA-like protein 4 isoform X1
Plant cell wall modification	Cellulose synthesis	COBRAs (cellulose deposition)	LOC107826792	-6.591		6.138	0.11	13.1	18.098	COBRA-like protein 4
Plant cell wall modification	Cellulose synthesis	COBRAs (cellulose deposition)	LOC107808065	-8.59		7.543	0.136	42.771	87.01	COBRA-like protein 4
Plant cell wall modification	Cellulose synthesis	COBRAs (cellulose deposition)	LOC107784614	-9.228		8.163	0.094	47.224	97.3	COBRA-like protein 4
Plant cell wall modification	Cellulose synthesis	COBRAs (cellulose deposition)	LOC107791494			-1.22	1.116	0.817	0.948	COBRA-like protein 6
Plant cell wall modification	Cellulose synthesis	COBRAs (cellulose deposition)	LOC107763917			-1.305	1.534	1.063	1.506	COBRA-like protein 6 isoform X1
Plant cell wall modification	CLG degradation	Endoglucanases	LOC107824972	8.703		-4.454	2.737	0.211	0.008	endoglucanase 12-like
Plant cell wall modification	CLG degradation	Endoglucanases	LOC107763290	5.458		-2.035	1.498	0.649	0.056	endoglucanase 12-like
Plant cell wall modification	CLG degradation	Endoglucanases	LOC107807143	-1.714			1.663	5.92	9.437	endoglucanase 6-like
Plant cell wall modification	CLG degradation	Endoglucanases	LOC107804089	-2.189			0.285	0.8	2.132	endoglucanase 11-like
Plant cell wall modification	CLG degradation	Endoglucanases	LOC107807087	-2.612			0.338	1.692	3.524	endoglucanase 17-like
Plant cell wall modification	CLG degradation	Endoglucanases	LOC107770096	-2.955		1.542	0.545	2.768	7.153	endoglucanase 6-like
Plant cell wall modification	CLG degradation	Endoglucanases	LOC107807901	-3.321		2.644	11.086	119.427	186.832	endoglucanase 25-like
Plant cell wall modification	CLG degradation	Endoglucanases	LOC107797425	-3.354			0.111	0.712	1.929	endoglucanase 24-like
Plant cell wall modification	CLG degradation	Endoglucanases	LOC107812595	-3.449		2.777	1.988	22.71	35.378	endoglucanase 6-like
Plant cell wall modification	CLG degradation	Endoglucanases	LOC107797464	-3.911		2.99	1.524	20.463	37.387	endoglucanase 6-like
Plant cell wall modification	CLG degradation	Endoglucanases	LOC107790024	-4.393	-1.356	3.028	0.768	10.681	26.868	endoglucanase 9-like
Plant cell wall modification	CLG degradation	Endoglucanases	LOC107819005	-5.37		4.16	0.866	26.29	59.52	endoglucanase 2-like
Plant cell wall modification	CLG degradation	Endoglucanases	LOC107774012	-5.476	-1.485	3.975	0.446	12.43	33.742	endoglucanase 8-like
Plant cell wall modification	CLG degradation	Endoglucanases	LOC107817306	-5.918	-1.13	4.759	0.185	8.427	18.516	endoglucanase 3-like
Plant cell wall modification	CLG degradation	XTH	LOC107781642	7.395	4.691	-2.734	116.404	26.925	1.15	xyloglucan endotransglucosylase/hydrolase 2-like
Plant cell wall modification	CLG degradation	XTH	LOC107765015	4.978	1.759	-3.238	94.194	16.418	5.014	probable xyloglucan endotransglucosylase/hydrolase protein 23
Plant cell wall modification	CLG degradation	XTH	LOC107825436	4.949	1.751	-3.216	55.775	9.931	3.042	probable xyloglucan endotransglucosylase/hydrolase protein 25
Plant cell wall modification	CLG degradation	XTH	LOC107822019	4.832	3.867		15.942	12.441	0.918	probable xyloglucan endotransglucosylase/hydrolase protein 16
Plant cell wall modification	CLG degradation	XTH	LOC107813934	4.74	2.288	-2.47	55.188	16.376	3.491	probable xyloglucan endotransglucosylase/hydrolase protein 23
Plant cell wall modification	CLG degradation	XTH	LOC107786116	4.528	1.572	-2.974	13.919	2.968	1.012	probable xyloglucan endotransglucosylase/hydrolase protein 16
Plant cell wall modification	CLG degradation	XTH	LOC107763397	4.253	1.313	-2.954	223.067	48.428	20.23	probable xyloglucan endotransglucosylase/hydrolase protein 30
Plant cell wall modification	CLG degradation	XTH	LOC107803969	3.67		-2.921	63.298	14.216	8.378	xyloglucan endotransglucosylase/hydrolase protein 24-like
Plant cell wall modification	CLG degradation	XTH	LOC107762311	3.475		-2.429	184.031	58.049	28.816	probable xyloglucan endotransglucosylase/hydrolase protein 30
Plant cell wall modification	CLG degradation	XTH	LOC107790300	3.381		-2.208	18.849	6.695	2.993	xyloglucan endotransglucosylase/hydrolase protein 15-like
Plant cell wall modification	CLG degradation	XTH	LOC107788633	2.287		-1.819	11.558	5.644	4.016	probable xyloglucan endotransglucosylase/hydrolase protein 27
Plant cell wall modification	CLG degradation	XTH	LOC107813936	2.272		-1.918	17.239	7.772	6.066	xyloglucan endotransglucosylase/hydrolase protein 24-like
Plant cell wall modification	CLG degradation	XTH	LOC107794227	1.565			7.122	4.283	4.218	probable xyloglucan endotransglucosylase/hydrolase protein 23 isoform X1
Plant cell wall modification	CLG degradation	XTH	LOC107800334	-1.204			59.791	192.838	232.456	xyloglucan endotransglucosylase/hydrolase protein 9-like
Plant cell wall modification	CLG degradation	XTH	LOC107805952	-1.76		1.581	19.907	103.333	114.853	probable xyloglucan endotransglucosylase/hydrolase protein 28
Plant cell wall modification	CLG degradation	XTH	LOC107783320	-2.179		1.709	2.701	15.33	20.802	probable xyloglucan endotransglucosylase/hydrolase protein 8
Plant cell wall modification	CLG degradation	XTH	LOC107810681	-2.214			0.397	1.847	3.288	xyloglucan endotransglucosylase/hydrolase protein 24-like
Plant cell wall modification	CLG degradation	XTH	LOC107810260	-3.485		3.233	0.083	1.357	1.631	probable xyloglucan endotransglucosylase/hydrolase protein 8
Plant cell wall modification	CLG degradation	XTH	LOC107787957	-4.06	-1.277	2.777	6.702	78.213	187.738	xyloglucan endotransglucosylase/hydrolase protein 9-like
Plant cell wall modification	CLG degradation	XTH	LOC107763987	-5.185		3.184	0.137	2.125	8.328	xyloglucan endotransglucosylase/hydrolase 2-like
Plant cell wall modification	CLG degradation	XTH	LOC107794176	-5.648	-2.328	3.305	0.778	12.761	65.602	probable xyloglucan endotransglucosylase/hydrolase protein 7
Plant cell wall modification	CLG degradation	XTH	LOC107768383	-5.724			0.036	1.471	3.343	probable xyloglucan endotransglucosylase/hydrolase protein 10
Plant cell wall modification	CLG degradation	XTH	LOC107817239	-5.779		5.88	0.356	37.187	33.68	xyloglucan endotransglucosylase/hydrolase protein 31-like
Plant cell wall modification	CLG degradation	XTH	LOC107768220	-5.892		4.509	8.53	324.001	850.125	probable xyloglucan endotransglucosylase/hydrolase protein
Plant cell wall modification	CLG degradation	XTH	LOC107791643	-6.043		5.184	0.114	7.437	13.206	probable xyloglucan endotransglucosylase/hydrolase protein 8
Plant cell wall modification	CLG degradation	XTH	LOC107815673	-6.738		6.916	0.155	32.928	28.502	xyloglucan endotransglucosylase/hydrolase protein 31-like
Plant cell wall modification	CLG degradation	XTH	LOC107825008	-6.773	-3.056	3.692	0.202	4.4	37.593	probable xyloglucan endotransglucosylase/hydrolase protein 7
Plant cell wall modification	CLG degradation	XTH	LOC107800268	-7.49	-2.193	5.281	1.146	75.974	343.973	probable xyloglucan endotransglucosylase/hydrolase protein 6
Plant cell wall modification	CLG degradation	XTH	LOC107785465	-8.701	-1.838	6.849	0.924	180.881	641.566	probable xyloglucan endotransglucosylase/hydrolase protein
Plant cell wall modification	CLG degradation	XTH	LOC107805355	-9.266		9.736	0.03	54.256	37.828	probable xyloglucan endotransglucosylase/hydrolase protein 32
Plant cell wall modification	CLG degradation	XTH	LOC107821674	-10.14		9.601	0.014	28.578	39.617	probable xyloglucan endotransglucosylase/hydrolase protein 32 isoform X1
Plant cell wall modification	CLG degradation	XTH	LOC107819631	-13.456	-4.35	9.073	0.02	24.321	493.142	probable xyloglucan endotransglucosylase/hydrolase protein 7
Plant cell wall modification	CLG degradation	XTH	LOC107813935		1.796	1.668	0.189	1.029	0.29	xyloglucan endotransglucosylase/hydrolase protein 24-like
Plant cell wall modification	CLG degradation	XTH	LOC107789124			4.169	0.039	1.406	2.459	xyloglucan endotransglucosylase/hydrolase 2-like
Plant cell wall modification	CLG degradation (arabinan side chain)	Arabinofuranosidases	LOC107788380	-2.701		2.245	2.956	24.044	32.756	alpha-L-arabinofuranosidase 1-like isoform X1
Plant cell wall modification	CLG degradation (arabinan side chain)	Arabinofuranosidases	LOC107809578	-4.16		3.597	2.001	41.539	60.945	alpha-L-arabinofuranosidase 1-like
Plant cell wall modification	CLG degradation (arabinan side chain)	Arabinofuranosidases	LOC107799295	-8.615			0	0.721	1.268	alpha-L-arabinofuranosidase 1-like
Plant cell wall modification	CLG degradation (mannan backbone)	Mannosidases	LOC107807635	-1.564			0.665	2.136	3.291	mannan endo-1,4-beta-mannosidase 2-like
Plant cell wall modification	CLG degradation (mannan backbone)	Mannosidases	LOC107787973	-1.579			0.196	0.508	1.008	mannan endo-1,4-beta-mannosidase 6-like
Plant cell wall modification	CLG degradation (mannan backbone)	Mannosidases	LOC107811515	-2.662		1.916	0.568	3.657	6.06	mannan endo-1,4-beta-mannosidase 7-like
Plant cell wall modification	CLG degradation (mannan backbone)	Mannosidases	LOC107810100	-2.845		1.98	5.154	34.276	62.169	mannan endo-1,4-beta-mannosidase 2-like
Plant cell wall modification	CLG degradation (mannan backbone)	Mannosidases	LOC107777847	-3.01		2.506	0.173	1.706	2.381	mannan endo-1,4-beta-mannosidase 6-like
Plant cell wall modification	CLG degradation (mannan backbone)	Mannosidases	LOC107792185	-3.045		2.097	2.412	17.536	33.718	mannan endo-1,4-beta-mannosidase 2-like
Plant cell wall modification	CLG degradation (mannan backbone)	Mannosidases	LOC107779555	-5.255		4.3	0.42	14.141	27.11	mannan endo-1,4-beta-mannosidase 6-like isoform X1
Plant cell wall modification	CLG degradation (mannan backbone)	Mannosidases	LOC107769274	-5.269	-1.084	4.173	0.5	15.417	32.136	mannan endo-1,4-beta-mannosidase 7-like
Plant cell wall modification	CLG degradation (mannan backbone)	Mannosidases	LOC107761831	-6.342		5.459	0.426	31.492	57.645	mannan endo-1,4-beta-mannosidase 6-like isoform X2
Plant cell wall modification	CLG degradation (mannan backbone)	Mannosidases	LOC107783846	-6.994	-1.56	5.421	0.195	14.135	41.664	mannan endo-1,4-beta-mannosidase 7-like
Plant cell wall modification	CLG degradation (xylan backbone)	XYL xylanases	LOC107824983	1.355		-1.114	6.407	5	4.238	bifunctional endo-1,4-beta-xylanase XylA-like
Plant cell wall modification	CLG degradation (xylan backbone)	XYL xylanases	LOC107799765	-5.125		4.145	0.128	3.913	7.535	endo-1,4-beta-xylanase A-like
Plant cell wall modification	CLG degradation (xylan backbone)	XYL xylanases	LOC107810757	-5.827	-1.85		0.015	0.451	1.621	exoglucanase/xylanase-like
Plant cell wall modification	CLG degradation (xylan backbone)	XYL xylanases	LOC107767219	-7.599		6.697	0.045	8.29	15.005	endo-1,4-beta-xylanase A-like
Plant cell wall modification	CLG degradation (xylan backbone)	XYL xylanases	LOC107767224	-9.458		7.994	0	1.022	2.679	endo-1,4-beta-xylanase A-like
Plant cell wall modification	CLG degradation (xylan backbone)	XYL xylanases	LOC107823403	-9.466	-2.815		0	0.396	2.763	exoglucanase/xylanase-like isoform X1
Plant cell wall modification	CLG degradation (xylan backbone)	XYL xylosidases	LOC107825233	-1.915		1.842	0.376	2.327	2.392	probable beta-D-xylosidase 6
Plant cell wall modification	CLG degradation (xylan backbone)	XYL xylosidases	LOC107770068	-2.439			0.082	0.437	0.735	probable beta-D-xylosidase 7
Plant cell wall modification	CLG degradation (xylan backbone)	XYL xylosidases	LOC107776310	-3.072		2.252	0.22	1.808	3.165	probable beta-D-xylosidase 7
Plant cell wall modification	CLG degradation (xylan backbone)	XYL xylosidases	LOC107810773	-4.799		4.405	0.44	16.039	20.737	probable beta-D-xylosidase 2
Plant cell wall modification	CLG degradation (xylan backbone)	XYL xylosidases	LOC107791565	-5.714		4.775	0.762	35.733	67.061	probable beta-D-xylosidase 7
Plant cell wall modification	CLG degradation (xylan backbone)	XYL xylosidases	LOC107776309	-5.868		4.961	0.234	12.515	22.783	probable beta-D-xylosidase 7
Plant cell wall modification	CLG degradation (xylan backbone)	XYL xylosidases	LOC107820286	-6.784		6.69	0.013	2.294	2.433	probable beta-D-xylosidase 5 isoform X1
Plant cell wall modification	CLG degradation (xylan backbone)	XYL xylosidases	LOC107815484	-6.851		6.112	0.039	4.558	7.617	probable beta-D-xylosidase 5
Plant cell wall modification	CLG degradation (xylan backbone)	XYL xylosidases	LOC107781973			-1.465	31.388	19.842	20.075	probable beta-D-xylosidase 2
Plant cell wall modification	CLG degradation (xylan backbone/arabinan side chain)	Bifunctional xylosidases	LOC107816752	-1.522			9.657	21.294	46.69	beta-xylosidase/alpha-L-arabinofuranosidase 2-like
Plant cell wall modification	CLG degradation (xylan backbone/arabinan side chain)	Bifunctional xylosidases	LOC107767521	-5.667		4.589	0.093	3.709	7.859	beta-xylosidase/alpha-L-arabinofuranosidase 2-like
Plant cell wall modification	CLG degradation (xylan backbone/arabinan side chain)	Bifunctional xylosidases	LOC107764751	-8.403		7.246	0.048	12.753	27.885	beta-xylosidase/alpha-L-arabinofuranosidase 2-like
Plant cell wall modification	CLG degradation (xyloglucan backbone)	XG glucosidases	LOC107821815	1.277		-1.411	39.57	25.917	27.418	beta-glucosidase BoGH3B-like
Plant cell wall modification	CLG degradation (xyloglucan backbone)	XG glucosidases	LOC107817549	-1.266		1.284	4.963	20.672	19.991	beta-glucosidase BoGH3B-like
Plant cell wall modification	CLG degradation (xyloglucan backbone)	XG glucosidases	LOC107819408	-1.397			12.608	42.952	55.535	beta-glucosidase BoGH3B-like
Plant cell wall modification	CLG degradation (xyloglucan backbone)	XG glucosidases	LOC107785592	-1.454			2.129	5.318	10.005	beta-glucosidase BoGH3B-like
Plant cell wall modification	CLG degradation (xyloglucan backbone)	XG glucosidases	LOC107765533	-1.838		1.866	0.984	6.1	5.919	beta-glucosidase BoGH3B-like isoform X1
Plant cell wall modification	CLG degradation (xyloglucan backbone)	XG glucosidases	LOC107822434	-2.061		1.937	0.218	1.43	1.526	beta-glucosidase BoGH3B-like
Plant cell wall modification	CLG degradation (xyloglucan backbone)	XG glucosidases	LOC107780083	-2.162		2.273	0.519	4.24	3.926	beta-glucosidase BoGH3B-like
Plant cell wall modification	CLG degradation (xyloglucan backbone)	XG glucosidases	LOC107782964	-2.864		2.492	0.193	1.866	2.34	beta-glucosidase BoGH3B-like
Plant cell wall modification	CLG degradation (xyloglucan backbone)	XG glucosidases	LOC107794849	-3.008		2.454	0.927	8.677	12.477	beta-glucosidase BoGH3B-like
Plant cell wall modification	CLG degradation (xyloglucan backbone)	XG glucosidases	LOC107784216	-3.311		2.489	0.358	3.456	5.981	beta-glucosidase BoGH3B-like
Plant cell wall modification	CLG degradation (xyloglucan backbone)	XG glucosidases	LOC107774577			-1.037	3.932	3.293	6.582	beta-glucosidase BoGH3B-like
Plant cell wall modification	CLG degradation (xyloglucan side chain)	XG xylosidases	LOC107771561	-1.961		1.481	0.941	4.446	6.172	alpha-xylosidase 1-like
Plant cell wall modification	CLG degradation (xyloglucan side chain)	XG xylosidases	LOC107800803	-3.206		2.227	0.276	2.19	4.266	alpha-xylosidase 1-like
Plant cell wall modification	CLG synthesis	CSL other	LOC107802764	8.565		-4.468	0.647	0.047	0	cellulose synthase-like protein G3
Plant cell wall modification	CLG synthesis	CSL other	LOC107796039	8.293		-7.752	37.066	0.281	0.193	cellulose synthase-like protein H1
Plant cell wall modification	CLG synthesis	CSL other	LOC107786528	3.569		-3.626	3.369	0.463	0.456	cellulose synthase-like protein H1
Plant cell wall modification	CLG synthesis	CSL other	LOC107805552	2.079		-1.311	5.508	3.772	2.207	cellulose synthase-like protein D3
Plant cell wall modification	CLG synthesis	CSL other	LOC107803670	1.158			16.677	18.925	12.74	cellulose synthase-like protein E1
Plant cell wall modification	CLG synthesis	CSL other	LOC107771119	-4.774		4.43	0.056	2.13	2.546	cellulose synthase-like protein D5
Plant cell wall modification	CLG synthesis	CSL other	LOC107781415	-5.224		4.906	0.041	2.164	2.546	cellulose synthase-like protein D5
Plant cell wall modification	CLG synthesis	CSL other	LOC107795876	-7.49			0	0.398	0.937	cellulose synthase-like protein D4
Plant cell wall modification	CLG synthesis	CSL other	LOC107830944	-8.521	-1.872		0	0.937	3.444	cellulose synthase-like protein G2
Plant cell wall modification	CLG synthesis	CSL other	LOC107776103			1.372	0.989	4.43	2.142	cellulose synthase-like protein E6
Plant cell wall modification	CLG synthesis	CSL other	LOC107787706			1.241	2.39	9.701	4.821	cellulose synthase-like protein E6
Plant cell wall modification	CLG synthesis	CSL other	LOC107800066			1.126	0.362	1.359	1.036	cellulose synthase-like protein D1
Plant cell wall modification	CLG synthesis	Exostosin family	LOC107759534	4.081	1.559	-2.538	20.824	5.936	2.09	probable glycosyltransferase At5g03795
Plant cell wall modification	CLG synthesis	Exostosin family	LOC107809430	3.913	1.599	-2.33	37.439	12.444	4.248	probable glycosyltransferase At3g07620
Plant cell wall modification	CLG synthesis	Exostosin family	LOC107803629	3.263		-1.949	4.395	1.902	0.783	probable glycosyltransferase At5g03795 isoform X1
Plant cell wall modification	CLG synthesis	Exostosin family	LOC107807175	2.607		-1.921	14.564	6.414	4.052	probable glycosyltransferase At3g07620
Plant cell wall modification	CLG synthesis	Exostosin family	LOC107828145	1.977		-1.704	7.739	4.047	3.338	probable glycosyltransferase At3g07620
Plant cell wall modification	CLG synthesis	Exostosin family	LOC107798457	1.877		-1.001	16.212	13.74	7.506	probable glycosyltransferase At3g07620 [frame=3
Plant cell wall modification	CLG synthesis	Exostosin family	LOC107775160	1.28			2.903	2.799	2.035	probable glycosyltransferase At5g25310
Plant cell wall modification	CLG synthesis	Exostosin family	LOC107773836	-1.313			2.032	6.531	8.583	probable glycosyltransferase At5g03795
Plant cell wall modification	CLG synthesis	Exostosin family	LOC107789675	-1.92		1.411	0.205	0.931	1.302	probable glycosyltransferase At3g07620
Plant cell wall modification	CLG synthesis	Exostosin family	LOC107766594	-2.534		1.708	0.419	2.35	4.052	probable glycosyltransferase At3g07620 isoform X1
Plant cell wall modification	CLG synthesis	Exostosin family	LOC107804446	-3.368		2.719	0.202	2.3	3.481	probable glycosyltransferase At3g07620 isoform X1
Plant cell wall modification	CLG synthesis	Exostosin family	LOC107820906	-3.417			0.042	0.519	0.816	probable glycosyltransferase At3g07620
Plant cell wall modification	CLG synthesis (arabinogalactan side chain)	Glucuronosyltransferases	LOC107784151		1.076		2.434	4.704	2.213	beta-glucuronosyltransferase GlcAT14C-like
Plant cell wall modification	CLG synthesis (glucomannan backbone)	CSLA	LOC107794352	-1.782		1.875	3.485	21.484	19.385	glucomannan 4-beta-mannosyltransferase 2-like
Plant cell wall modification	CLG synthesis (glucomannan backbone)	CSLA	LOC107792376	-2.765		2.384	2.708	23.2	29.533	glucomannan 4-beta-mannosyltransferase 2-like
Plant cell wall modification	CLG synthesis (glucomannan backbone)	CSLA	LOC107823522	-5.571	-1.166	4.4	0.135	4.997	10.99	glucomannan 4-beta-mannosyltransferase 9-like
Plant cell wall modification	CLG synthesis (glucomannan backbone)	CSLA	LOC107792075	-5.944		5.273	0.065	4.324	6.696	glucomannan 4-beta-mannosyltransferase 9-like
Plant cell wall modification	CLG synthesis (glucomannan backbone)	CSLA	LOC107803587	-6.386		5.305	0.329	21.632	44.845	glucomannan 4-beta-mannosyltransferase 9-like
Plant cell wall modification	CLG synthesis (glucomannan backbone)	CSLA	LOC107806836	-8.101		7.247	0.065	17.023	30.278	glucomannan 4-beta-mannosyltransferase 9-like
Plant cell wall modification	CLG synthesis (glucomannan backbone)	CSLA	LOC107826337	-8.325	-1.4	6.902	0.008	2.142	5.521	glucomannan 4-beta-mannosyltransferase 9-like
Plant cell wall modification	CLG synthesis (glucomannan backbone)	CSLA	LOC107764014	-9.047	-1.143	7.877	0.009	4.533	10.015	glucomannan 4-beta-mannosyltransferase 9-like
Plant cell wall modification	CLG synthesis (xylan acetylation)	ESKIMO-like proteins	LOC107793795	-6.758		6.02	0.2	22.149	36.769	protein ESKIMO 1-like
Plant cell wall modification	CLG synthesis (xylan acetylation)	ESKIMO-like proteins	LOC107801889	-7.967		7.388	0.044	12.509	18.39	protein ESKIMO 1-like
Plant cell wall modification	CLG synthesis (xylan acetylation)	ESKIMO-like proteins	LOC107776375	-8.244		7.319	0.035	10.297	19.475	protein ESKIMO 1-like
Plant cell wall modification	CLG synthesis (xylan acetylation)	TBL-like proteins	LOC107760970	2.682			4.375	2.939	1.165	protein trichome birefringence-like 34
Plant cell wall modification	CLG synthesis (xylan acetylation)	TBL-like proteins	LOC107822198	2.258			8.415	9.257	2.973	protein trichome birefringence-like 34
Plant cell wall modification	CLG synthesis (xylan acetylation)	TBL-like proteins	LOC107759608	-2.574	-1.347		0.078	0.306	0.784	protein trichome birefringence-like 34 isoform X1
Plant cell wall modification	CLG synthesis (xylan acetylation)	TBL-like proteins	LOC107812894	-4.825		4.27	0.987	31.463	46.368	protein trichome birefringence-like 33
Plant cell wall modification	CLG synthesis (xylan acetylation)	TBL-like proteins	LOC107759798	-5.899		5.015	0.216	11.83	21.559	protein trichome birefringence-like 33
Plant cell wall modification	CLG synthesis (xylan acetylation)	TBL-like proteins	LOC107827302	-6.446		5.308	0.037	2.676	5.803	protein trichome birefringence-like 3
Plant cell wall modification	CLG synthesis (xylan acetylation)	TBL-like proteins	LOC107760122	-6.531		5.649	0.098	8.524	15.551	protein trichome birefringence-like 3
Plant cell wall modification	CLG synthesis (xylan acetylation)	TBL-like proteins	LOC107794166	-6.708		6.082	0.283	31.653	49.195	protein trichome birefringence-like 33
Plant cell wall modification	CLG synthesis (xylan acetylation)	TBL-like proteins	LOC107796696	-7.094		6.18	0.176	23.411	44.928	protein trichome birefringence-like 34
Plant cell wall modification	CLG synthesis (xylan acetylation)	TBL-like proteins	LOC107831107	-7.202		6.399	0.052	7.928	13.538	protein trichome birefringence-like 33
Plant cell wall modification	CLG synthesis (xylan acetylation)	TBL-like proteins	LOC107760123	-8.462			0	3.76	6.475	protein trichome birefringence-like 3
Plant cell wall modification	CLG synthesis (xylan acetylation)	TBL-like proteins	LOC107820984	-8.624		7.874	0.022	9.421	15.759	protein trichome birefringence-like 31
Plant cell wall modification	CLG synthesis (xylan acetylation)	TBL-like proteins	LOC107789719	-10.046	-1.387	8.636	0.02	15.919	41.104	protein trichome birefringence-like 3
Plant cell wall modification	CLG synthesis (xylan acetylation)	TBL-like proteins	LOC107796037	-10.429		9.377	0.009	14.968	30.585	protein trichome birefringence-like 3
Plant cell wall modification	CLG synthesis (xylan acetylation)	TBL-like proteins	LOC107782132	-10.692		9.557	0	4.166	8.726	protein trichome birefringence-like 31
Plant cell wall modification	CLG synthesis (xylan backbone)	XYL xylosyltransferases	LOC107804265	2.309		-1.676	5.022	2.617	1.708	probable beta-1,4-xylosyltransferase IRX9H
Plant cell wall modification	CLG synthesis (xylan backbone)	XYL xylosyltransferases	LOC107804304	1.158			13.984	12.373	10.641	probable beta-1,4-xylosyltransferase IRX10L
Plant cell wall modification	CLG synthesis (xylan backbone)	XYL xylosyltransferases	LOC107796855	-1.576		1.029	10.065	34.931	50.702	probable beta-1,4-xylosyltransferase IRX14
Plant cell wall modification	CLG synthesis (xylan backbone)	XYL xylosyltransferases	LOC107769571	-1.69		1.561	3.684	18.352	20.252	probable beta-1,4-xylosyltransferase IRX14
Plant cell wall modification	CLG synthesis (xylan backbone)	XYL xylosyltransferases	LOC107771840	-2.113		1.568	0.243	1.253	1.804	probable beta-1,4-xylosyltransferase IRX9H
Plant cell wall modification	CLG synthesis (xylan backbone)	XYL xylosyltransferases	LOC107793917	-3.745		3.296	0.901	14.801	20.266	probable beta-1,4-xylosyltransferase IRX10L
Plant cell wall modification	CLG synthesis (xylan backbone)	XYL xylosyltransferases	LOC107760089	-4.16		3.646	1.202	25.488	36.133	probable beta-1,4-xylosyltransferase IRX10L
Plant cell wall modification	CLG synthesis (xylan backbone)	XYL xylosyltransferases	LOC107809178	-6.166		5.588	0.159	12.919	19.209	probable beta-1,4-xylosyltransferase IRX10
Plant cell wall modification	CLG synthesis (xylan backbone)	XYL xylosyltransferases	LOC107762480	-8.212	-1.047	7.155	0.184	43.949	91.409	probable beta-1,4-xylosyltransferase IRX9
Plant cell wall modification	CLG synthesis (xylan backbone)	XYL xylosyltransferases	LOC107801367			-1.416	2.25	1.418	2.689	probable beta-1,4-xylosyltransferase IRX10L
Plant cell wall modification	CLG synthesis (xylan deposition)	Xylan deposition-related IRX15-like	LOC107765144	-3.488		2.569	0.611	6.144	11.392	protein IRX15-LIKE-like
Plant cell wall modification	CLG synthesis (xylan deposition)	Xylan deposition-related IRX15-like	LOC107804621	-3.744		2.886	0.502	6.227	11.194	protein IRX15-LIKE-like
Plant cell wall modification	CLG synthesis (xylan deposition)	Xylan deposition-related IRX15-like	LOC107803998	-6.408		5.445	0.875	63.132	123.066	protein IRX15-LIKE-like
Plant cell wall modification	CLG synthesis (xylan deposition)	Xylan deposition-related IRX15-like	LOC107793555	-7.463		6.514	0.197	30.56	58.86	protein IRX15-LIKE-like
Plant cell wall modification	CLG synthesis (xylan deposition)	Xylan deposition-related IRX15-like	LOC107759843	-7.507		6.547	0.424	66.821	129.05	protein IRX15-LIKE-like
Plant cell wall modification	CLG synthesis (xyloglucan acetylation)	RWA-like proteins	LOC107783485	-1.459			6.015	19.001	27.817	protein REDUCED WALL ACETYLATION 3-like isoform X1
Plant cell wall modification	CLG synthesis (xyloglucan acetylation)	RWA-like proteins	LOC107800019	-1.814		1.426	0.716	3.295	4.255	protein REDUCED WALL ACETYLATION 2
Plant cell wall modification	CLG synthesis (xyloglucan acetylation)	RWA-like proteins	LOC107773919	-2.001		1.654	9.664	51.094	65.2	protein REDUCED WALL ACETYLATION 3-like
Plant cell wall modification	CLG synthesis (xyloglucan backbone)	CSLC	LOC107817590	1.59		-1.162	9.594	7.159	5.328	xyloglucan glycosyltransferase 4-like
Plant cell wall modification	CLG synthesis (xyloglucan backbone)	CSLC	LOC107813103	-1.591			1.027	2.325	5.136	probable xyloglucan glycosyltransferase 5
Plant cell wall modification	CLG synthesis (xyloglucan backbone)	CSLC	LOC107791107	-2.15		1.844	0.57	3.444	4.209	probable xyloglucan glycosyltransferase 12
Plant cell wall modification	CLG synthesis (xyloglucan backbone)	CSLC	LOC107764527	-2.91		2.137	0.336	2.536	4.198	probable xyloglucan glycosyltransferase 12
Plant cell wall modification	CLG synthesis (xyloglucan backbone)	CSLC	LOC107764156	-3.595		2.266	0.274	2.164	5.465	probable xyloglucan glycosyltransferase 5
Plant cell wall modification	CLG synthesis (xyloglucan side chain)	XG galactosyltransferases	LOC107782458	-1.773		1.044	5.221	18.308	30.091	xyloglucan galactosyltransferase XLT2-like
Plant cell wall modification	CLG synthesis (xyloglucan side chain)	XG galactosyltransferases	LOC107787058	-1.972		1.148	0.957	3.679	6.289	xyloglucan galactosyltransferase XLT2-like
Plant cell wall modification	CLG synthesis (xyloglucan side chain)	XG galactosyltransferases	LOC107777064	-2.211		1.629	0.548	2.941	4.27	probable xyloglucan galactosyltransferase GT19
Plant cell wall modification	CLG synthesis (xyloglucan side chain)	XG xylosyltransferases	LOC107802836	1.581		-1.418	9.462	5.93	5.316	probable xyloglucan 6-xylosyltransferase 5
Plant cell wall modification	CLG synthesis (xyloglucan side chain)	XG xylosyltransferases	LOC107828078	-1.995		1.21	0.221	0.886	1.496	probable xyloglucan 6-xylosyltransferase 3
Plant cell wall modification	Expansins	EXLA	LOC107820468	3.331		-2.74	60.339	15.657	10.198	expansin-like A2
Plant cell wall modification	Expansins	EXLA	LOC107801681	2.564		-2.483	37.33	11.502	10.735	expansin-like A2
Plant cell wall modification	Expansins	EXLA	LOC107784433	1.087			20.404	24.977	16.488	expansin-like A2
Plant cell wall modification	Expansins	EXLA	LOC107821371	-2.627		2.623	1.209	12.74	12.635	expansin-like A1
Plant cell wall modification	Expansins	EXLB	LOC107781933	12.577	7.257	-5.359	1032.14	39.122	0.282	expansin-like B1
Plant cell wall modification	Expansins	EXLB	LOC107794363	10.985	6.473	-4.545	1185.25	78.172	0.996	expansin-like B1
Plant cell wall modification	Expansins	EXLB	LOC107832483	10.432		-7.987	240.5	1.664	0.29	expansin-like B1
Plant cell wall modification	Expansins	EXLB	LOC107790386	6.439			404.228	158.2	7.991	expansin-like B1
Plant cell wall modification	Expansins	EXLB	LOC107831803	5.44	4.079		1003.85	624.025	41.098	expansin-like B1
Plant cell wall modification	Expansins	EXLB	LOC107823695	4.79			81.811	30.267	5.036	expansin-like B1
Plant cell wall modification	Expansins	EXLB	LOC107779922	3.959	3.097		94.866	80.772	10.427	expansin-like B1
Plant cell wall modification	Expansins	EXPA	LOC107761200	3.753			2.692	2.022	0.336	expansin-A11-like
Plant cell wall modification	Expansins	EXPA	LOC107783684	3.418		-2.601	15.047	4.155	2.36	expansin-A13-like
Plant cell wall modification	Expansins	EXPA	LOC107798333	1.283			7.93	7.47	5.515	expansin-A11-like
Plant cell wall modification	Expansins	EXPA	LOC107810403	-1.551			0.343	1.438	1.666	expansin-A11-like
Plant cell wall modification	Expansins	EXPA	LOC107808265	-1.956			10.711	47.365	68.036	expansin-A4-like
Plant cell wall modification	Expansins	EXPA	LOC107792159	-2.28		1.786	3.727	21.297	29.947	expansin-A4-like
Plant cell wall modification	Expansins	EXPA	LOC107808676	-2.488		1.58	4.384	22.746	41.846	expansin-A1-like
Plant cell wall modification	Expansins	EXPA	LOC107773912	-2.625		2.036	1.167	8.058	11.965	expansin-A13-like
Plant cell wall modification	Expansins	EXPA	LOC107815383	-2.728			0.999	4.627	11.051	expansin-A4-like
Plant cell wall modification	Expansins	EXPA	LOC107806312	-2.819		2.293	1.854	15.218	21.911	expansin-A1-like
Plant cell wall modification	Expansins	EXPA	LOC107779121	-3.028		1.976	1.483	9.682	20.142	expansin-A4-like
Plant cell wall modification	Expansins	EXPA	LOC107804813	-3.088			2.726	14.304	37.457	expansin-A10-like
Plant cell wall modification	Expansins	EXPA	LOC107787480	-3.523			2.898	17.463	53.477	expansin-A10-like
Plant cell wall modification	Expansins	EXPA	LOC107825332	-4.086		3.322	0.641	11.139	18.301	expansin-A6-like
Plant cell wall modification	Expansins	EXPA	LOC107818570	-5.008	-1.379	3.618	4.156	86.236	221.691	expansin-A6-like
Plant cell wall modification	Expansins	EXPA	LOC107765424	-5.048		3.264	0.669	10.487	36.748	expansin-A3-like
Plant cell wall modification	Expansins	EXPA	LOC107802488	-5.728		5.088	0.155	9.047	13.581	expansin-A6-like
Plant cell wall modification	Expansins	EXPA	LOC107816945	-7.046		6.185	0.177	22.339	39.58	expansin-A6-like
Plant cell wall modification	Expansins	EXPA	LOC107812998	-7.995		6.256	0.132	17.759	59.651	expansin-A3-like
Plant cell wall modification	Expansins	EXPB	LOC107760651	4.982		-2.882	4.424	0.946	0.227	putative expansin-B2
Plant cell wall modification	Expansins	EXPB	LOC107792971	-5.854	-1.089	4.748	0.057	2.906	6.124	expansin-B3-like
Plant cell wall modification	Expansins	EXPB	LOC107815943	-5.95	-1.406	4.53	0.085	3.62	9.458	expansin-B3-like
Plant cell wall modification	Lignin metabolism	Laccases	LOC107830713	13.066	6.062	-7.047	618.195	7.287	0.121	laccase-14-like
Plant cell wall modification	Lignin metabolism	Laccases	LOC107784916	12.896	6.318	-6.602	701.318	11.356	0.154	laccase-14-like
Plant cell wall modification	Lignin metabolism	Laccases	LOC107818683	7.718		-3.65	4.752	0.672	0.036	laccase-7-like
Plant cell wall modification	Lignin metabolism	Laccases	LOC107792673	7.518		-2.792	1.341	0.347	0.009	laccase-7-like
Plant cell wall modification	Lignin metabolism	Laccases	LOC107809792	-1.901			1.148	5.33	7.128	laccase-11-like isoform X1
Plant cell wall modification	Lignin metabolism	Laccases	LOC107762660	-3.329			0.077	1.424	1.33	laccase-12-like
Plant cell wall modification	Lignin metabolism	Laccases	LOC107802428	-3.503		3.26	0.052	0.882	1.039	laccase-4-like isoform X1
Plant cell wall modification	Lignin metabolism	Laccases	LOC107783942	-4.22		4.065	0.227	6.593	7.032	laccase-12-like
Plant cell wall modification	Lignin metabolism	Laccases	LOC107823428	-4.313		3.335	0.06	1.045	2.043	laccase-17-like
Plant cell wall modification	Lignin metabolism	Laccases	LOC107792419	-4.323		3.768	0.219	5.025	7.341	laccase-11-like
Plant cell wall modification	Lignin metabolism	Laccases	LOC107760106	-4.363			0.029	0.374	1.094	laccase-6-like
Plant cell wall modification	Lignin metabolism	Laccases	LOC107808047	-4.755		4.311	0.103	3.532	4.742	laccase-17-like
Plant cell wall modification	Lignin metabolism	Laccases	LOC107789055	-5.081		4.314	0.187	6.383	10.749	laccase-11-like
Plant cell wall modification	Lignin metabolism	Laccases	LOC107769975	-5.129		4.556	0.027	1.226	1.82	laccase-17-like
Plant cell wall modification	Lignin metabolism	Laccases	LOC107780162	-5.494			0.007	0.523	0.717	laccase-12-like
Plant cell wall modification	Lignin metabolism	Laccases	LOC107785104	-5.554		4.624	0.022	0.988	1.91	laccase-17-like
Plant cell wall modification	Lignin metabolism	Laccases	LOC107811434	-5.691		5.149	0.699	41.489	59.953	laccase-4-like
Plant cell wall modification	Lignin metabolism	Laccases	LOC107828917	-6.034		5.769	0.016	1.595	1.892	laccase-11-like
Plant cell wall modification	Lignin metabolism	Laccases	LOC107825360	-6.394		5.677	0.448	38.325	62.159	laccase-4-like
Plant cell wall modification	Lignin metabolism	Laccases	LOC107784882	-6.499		6.138	0.007	1.282	1.592	laccase-12-like
Plant cell wall modification	Lignin metabolism	Laccases	LOC107779244	-6.93		6.189	0.213	26.628	43.704	laccase-4-like
Plant cell wall modification	Lignin metabolism	Laccases	LOC107825545	-7.537		6.644	0.008	1.656	3.086	laccase-2-like
Plant cell wall modification	Lignin metabolism	Laccases	LOC107803413	-7.907		7.208	0.007	2.449	3.849	laccase-2-like
Plant cell wall modification	Lignin metabolism	Laccases	LOC107816409	-8.369		7.979	0.017	8.02	10.372	laccase-4-like
Plant cell wall modification	Lignin metabolism	Laccases	LOC107802478	-8.974		7.759	0.056	21.317	48.501	laccase-17-like
Plant cell wall modification	Lignin metabolism	Laccases	LOC107808048	-9.707			0	1.815	3.059	laccase-4-like
Plant cell wall modification	Lignin metabolism	Laccases	LOC107791207	-9.809		8.734	0.032	24.351	50.046	laccase-17-like
Plant cell wall modification	Lignin metabolism	Laccases	LOC107771104	-9.936		9.024	0.007	9.004	16.334	laccase-4-like
Plant cell wall modification	Lignin metabolism	Laccases	LOC107810853	-10.724		9.693	0	3.181	6.249	laccase-4-like
Plant cell wall modification	Lignin metabolism	Laccases	LOC107815407	-10.816		10.07	0	4.603	7.202	laccase-4-like
Plant cell wall modification	Lignin metabolism	Laccases	LOC107793133			4.855	0.022	1.175	1.324	laccase-17-like
Plant cell wall modification	Lignin metabolism	Lignin peroxidases	LOC107791222	12.708		-7.12	364.171	4.197	0.061	lignin-forming anionic peroxidase-like
Plant cell wall modification	Lignin metabolism	Lignin peroxidases	LOC107777207	12.059		-6.167	255.738	5.537	0.097	lignin-forming anionic peroxidase-like
Plant cell wall modification	Lignin metabolism	Lignin peroxidases	LOC107767061	11.379			26.216	1.552	0.009	lignin-forming anionic peroxidase-like
Plant cell wall modification	Lignin metabolism	Lignin peroxidases	LOC107767390	11.121	6.148	-4.996	509.531	26.815	0.38	suberization-associated anionic peroxidase-like
Plant cell wall modification	Lignin metabolism	Lignin peroxidases	LOC107814252	10.66	5.836	-4.849	2397.07	134.448	2.55	suberization-associated anionic peroxidase-like
Plant cell wall modification	Lignin metabolism	Lignin peroxidases	LOC107794273	10.507		-7.509	181.664	1.623	0.198	lignin-forming anionic peroxidase
Plant cell wall modification	Lignin metabolism	Lignin peroxidases	LOC107804876	7.312		-3.293	53.121	9.493	0.549	suberization-associated anionic peroxidase-like
Plant cell wall modification	Lignin metabolism	Lignin peroxidases	LOC107794678	7.004	3.25	-3.772	121.737	14.907	1.602	suberization-associated anionic peroxidase 1-like
Plant cell wall modification	Lignin metabolism	Lignin peroxidases	LOC107816453	6.57	3.711	-2.88	1182.2	266.192	21.157	suberization-associated anionic peroxidase-like
Plant cell wall modification	Lignin metabolism	Lignin peroxidases	LOC107785114	6.402	2.476	-3.937	302.65	33.683	6.035	suberization-associated anionic peroxidase-like
Plant cell wall modification	Lignin metabolism	Lignin peroxidases	LOC107794907	5.528		-4.038	303.114	30.923	11.095	suberization-associated anionic peroxidase-like
Plant cell wall modification	Lignin metabolism	Lignin peroxidases	LOC107792575	-2.54		2.364	82.001	709.449	804.373	lignin-forming anionic peroxidase-like
Plant cell wall modification	Lignin metabolism	Lignin peroxidases	LOC107830487	-3.311		3.143	36.3	532.886	598.373	lignin-forming anionic peroxidase
Plant cell wall modification	Lignin metabolism	Lignin peroxidases	LOC107788452	-10.138	-1.186	8.942	0.119	107.959	241.155	lignin-forming anionic peroxidase-like
Plant cell wall modification	Lignin metabolism (monolignol release)	Beta-glucosidases BGLU-like	LOC107761638	9.809	7.105		281.639	64.298	0.529	beta-glucosidase 12-like [frame=3
Plant cell wall modification	Lignin metabolism (monolignol release)	Beta-glucosidases BGLU-like	LOC107831236	9.764	7.121		106.522	25.467	0.205	beta-glucosidase 12-like
Plant cell wall modification	Lignin metabolism (monolignol release)	Beta-glucosidases BGLU-like	LOC107803924	5.865		-3.256	1.84	0.328	0.051	beta-glucosidase 12-like isoform X1
Plant cell wall modification	Lignin metabolism (monolignol release)	Beta-glucosidases BGLU-like	LOC107830730	4.237		-3.549	43.328	6.331	3.916	beta-glucosidase 18-like
Plant cell wall modification	Lignin metabolism (monolignol release)	Beta-glucosidases BGLU-like	LOC107813087	2.414		-1.846	27.252	13.051	8.69	beta-glucosidase 18-like isoform X1
Plant cell wall modification	Lignin metabolism (monolignol release)	Beta-glucosidases BGLU-like	LOC107762201	1.498	3.373	1.858	3.678	22.015	2.198	beta-glucosidase 18-like
Plant cell wall modification	Lignin metabolism (monolignol release)	Beta-glucosidases BGLU-like	LOC107812453	-1.185		1.148	0.761	2.888	2.937	beta-glucosidase 42-like
Plant cell wall modification	Lignin metabolism (monolignol release)	Beta-glucosidases BGLU-like	LOC107831562	-1.608		1.658	0.742	3.928	3.856	beta-glucosidase 11-like
Plant cell wall modification	Lignin metabolism (monolignol release)	Beta-glucosidases BGLU-like	LOC107769686	-2.024		1.777	0.791	4.541	5.402	beta-glucosidase 18-like isoform X1
Plant cell wall modification	Lignin metabolism (monolignol release)	Beta-glucosidases BGLU-like	LOC107797996	-2.408		2.596	6.391	67.172	58.534	beta-glucosidase 44-like
Plant cell wall modification	Lignin metabolism (monolignol release)	Beta-glucosidases BGLU-like	LOC107783665	-2.594			0.069	0.439	0.725	beta-glucosidase 18-like
Plant cell wall modification	Lignin metabolism (monolignol release)	Beta-glucosidases BGLU-like	LOC107770347	-2.611		2.153	0.349	2.646	3.626	beta-glucosidase 42-like isoform X1
Plant cell wall modification	Lignin metabolism (monolignol release)	Beta-glucosidases BGLU-like	LOC107803283	-3.378		2.841	0.524	6.611	9.45	putative beta-glucosidase 41
Plant cell wall modification	Lignin metabolism (monolignol release)	Beta-glucosidases BGLU-like	LOC107798023	-3.432		2.539	0.375	3.775	6.83	beta-glucosidase 40-like
Plant cell wall modification	Lignin metabolism (monolignol release)	Beta-glucosidases BGLU-like	LOC107832842	-3.818		3.116	0.064	0.966	1.522	beta-glucosidase 18-like
Plant cell wall modification	Lignin metabolism (monolignol release)	Beta-glucosidases BGLU-like	LOC107811249	-4.356		3.817	0.882	20.907	30.472	beta-glucosidase 11-like
Plant cell wall modification	Lignin metabolism (monolignol release)	Beta-glucosidases BGLU-like	LOC107795363	-4.51		3.223	1.262	20.27	46.806	beta-glucosidase 13-like isoform X1
Plant cell wall modification	Lignin metabolism (monolignol release)	Beta-glucosidases BGLU-like	LOC107777928	-5.114		4.189	0.347	10.866	20.427	putative beta-glucosidase 41 isoform X1
Plant cell wall modification	Lignin metabolism (monolignol release)	Beta-glucosidases BGLU-like	LOC107816558	-5.327		4.843	0.278	13.126	18.645	beta-glucosidase 40-like
Plant cell wall modification	Lignin metabolism (monolignol release)	Beta-glucosidases BGLU-like	LOC107774389	-5.578	-3.136	2.44	0.195	1.856	15.544	beta-glucosidase 12-like
Plant cell wall modification	Lignin metabolism (monolignol release)	Beta-glucosidases BGLU-like	LOC107830168	-6.204		5.726	0.064	5.825	7.643	beta-glucosidase 44-like
Plant cell wall modification	Lignin metabolism (monolignol release)	Beta-glucosidases BGLU-like	LOC107790445	-6.655		6.049	0.09	10.39	14.803	beta-glucosidase 44-like
Plant cell wall modification	Lignin metabolism (monolignol release)	Beta-glucosidases BGLU-like	LOC107766388		4.759	2.456	0.194	1.904	0.066	beta-glucosidase 18-like isoform X1
Plant cell wall modification	Lignin metabolism (monolignol release)	Beta-glucosidases BGLU-like	LOC107794260		3.124	1.459	2.028	9.6	1.114	beta-glucosidase 47-like
Plant cell wall modification	Lignin metabolism (monolignol release)	Beta-glucosidases BGLU-like	LOC107830217		2.45	2.913	1.162	14.686	2.778	beta-glucosidase 18-like
Plant cell wall modification	Lignin metabolism (polymerization)	Dirigent proteins	LOC107824060	8.954		-2.655	4.608	1.172	0	dirigent protein 1-like
Plant cell wall modification	Lignin metabolism (polymerization)	Dirigent proteins	LOC107796045	7.022	4.603	-2.453	197.181	56.067	2.494	dirigent protein 22-like
Plant cell wall modification	Lignin metabolism (polymerization)	Dirigent proteins	LOC107824061	5.621		-1.921	9.205	4.108	0.312	dirigent protein 23-like
Plant cell wall modification	Lignin metabolism (polymerization)	Dirigent proteins	LOC107776594	4.991	3.919	-1.098	3.894	3.088	0.194	dirigent protein 23-like
Plant cell wall modification	Lignin metabolism (polymerization)	Dirigent proteins	LOC107792431	3.798			7.653	4.987	0.923	dirigent protein 11-like
Plant cell wall modification	Lignin metabolism (polymerization)	Dirigent proteins	LOC107783736	2.75		-1.359	295.219	186.723	73.987	dirigent protein 22-like
Plant cell wall modification	Lignin metabolism (polymerization)	Dirigent proteins	LOC107759922	2.106		-1.152	22.524	17.015	8.721	dirigent protein 22-like
Plant cell wall modification	Lignin metabolism (polymerization)	Dirigent proteins	LOC107807552	2.01		-1.099	25.972	20.565	10.871	dirigent protein 22-like
Plant cell wall modification	Lignin metabolism (polymerization)	Dirigent proteins	LOC107831904	1.938			48.696	41.5	21.47	dirigent protein 22-like
Plant cell wall modification	Lignin metabolism (polymerization)	Dirigent proteins	LOC107802123	-1.484		2.197	9.898	74.311	46.257	dirigent protein 22-like
Plant cell wall modification	Lignin metabolism (polymerization)	Dirigent proteins	LOC107809008	-5.955	-1.43	4.519	0.126	5.481	14.68	dirigent protein 21-like
Plant cell wall modification	Lignin metabolism (polymerization)	Dirigent proteins	LOC107817561	-7.166	-1.276	5.873	0.094	9.971	23.249	dirigent protein 22-like
Plant cell wall modification	Lignin metabolism (polymerization)	Dirigent proteins	LOC107811703	-10.602		9.525	0	9.284	18.301	dirigent protein 21-like
Plant cell wall modification	Lignin metabolism (polymerization)	Dirigent proteins	LOC107782702	-10.901	-1.149	9.681	0	13.849	30.359	dirigent protein 21-like
Plant cell wall modification	Lignin metabolism (polymerization)	Dirigent proteins	LOC107766489			2.502	0.344	3.422	1.532	dirigent protein 11-like
Plant cell wall modification	Polygalacturonan degradation	Acetylesterases	LOC107783981	5.043		-2.469	4.286	1.249	0.221	pectin acetylesterase 8-like isoform X1
Plant cell wall modification	Polygalacturonan degradation	Acetylesterases	LOC107792267	3.487		-3.309	56.742	9.627	8.477	pectin acetylesterase 8-like
Plant cell wall modification	Polygalacturonan degradation	Acetylesterases	LOC107787187	1.675		-1.371	10.964	7.218	5.846	pectin acetylesterase 5-like
Plant cell wall modification	Polygalacturonan degradation	Acetylesterases	LOC107760776	1.342			10.454	9.651	6.849	pectin acetylesterase 8-like
Plant cell wall modification	Polygalacturonan degradation	Acetylesterases	LOC107801669	1.253		-1.367	9.247	6.122	6.619	pectin acetylesterase 5-like isoform X1
Plant cell wall modification	Polygalacturonan degradation	Acetylesterases	LOC107767541	-1.441		1.307	24.999	107.803	114.148	pectin acetylesterase 8-like
Plant cell wall modification	Polygalacturonan degradation	Acetylesterases	LOC107791834	-2.155		2.624	0.347	3.746	2.653	pectin acetylesterase 9-like
Plant cell wall modification	Polygalacturonan degradation	Acetylesterases	LOC107802101	-2.62		2.065	0.984	6.971	10.066	pectin acetylesterase 12-like isoform X1
Plant cell wall modification	Polygalacturonan degradation	Acetylesterases	LOC107826495	-2.903		2.389	1.043	9.174	13.04	pectin acetylesterase 12-like isoform X1
Plant cell wall modification	Polygalacturonan degradation	Acetylesterases	LOC107798948	-2.97		2.891	0.253	3.243	3.38	pectin acetylesterase 9-like
Plant cell wall modification	Polygalacturonan degradation	Acetylesterases	LOC107775393	-3.707		3.162	0.934	14.192	20.463	pectin acetylesterase 12-like
Plant cell wall modification	Polygalacturonan degradation	Methylesterase inhibitors	LOC107825701	4.184	2.679	-1.522	13.54	8.016	1.292	putative pectinesterase/pectinesterase inhibitor 26
Plant cell wall modification	Polygalacturonan degradation	Methylesterase inhibitors	LOC107832646	2.385		-3.309	2.967	0.498	0.942	probable pectinesterase/pectinesterase inhibitor 12
Plant cell wall modification	Polygalacturonan degradation	Methylesterase inhibitors	LOC107788953	1.667			381.943	666.13	199.165	pectinesterase/pectinesterase inhibitor U1
Plant cell wall modification	Polygalacturonan degradation	Methylesterase inhibitors	LOC107815259	1.155			306.6	406.31	230.027	pectinesterase/pectinesterase inhibitor U1-like
Plant cell wall modification	Polygalacturonan degradation	Methylesterase inhibitors	LOC107775947	-1.049			5.771	17.03	20.076	probable pectinesterase/pectinesterase inhibitor 51
Plant cell wall modification	Polygalacturonan degradation	Methylesterase inhibitors	LOC107826812	-1.627		1.055	15.52	54.208	79.597	probable pectinesterase/pectinesterase inhibitor 61
Plant cell wall modification	Polygalacturonan degradation	Methylesterase inhibitors	LOC107803807	-1.689			1.545	6.223	8.34	probable pectinesterase/pectinesterase inhibitor 34
Plant cell wall modification	Polygalacturonan degradation	Methylesterase inhibitors	LOC107822220	-1.762	-1.338		0.556	1.254	3.137	pectinesterase/pectinesterase inhibitor PPE8B-like
Plant cell wall modification	Polygalacturonan degradation	Methylesterase inhibitors	LOC107760401	-2.035			0.211	0.712	1.449	putative pectinesterase/pectinesterase inhibitor 22
Plant cell wall modification	Polygalacturonan degradation	Methylesterase inhibitors	LOC107780113	-2.215		1.185	0.384	1.503	2.958	putative pectinesterase/pectinesterase inhibitor 22
Plant cell wall modification	Polygalacturonan degradation	Methylesterase inhibitors	LOC107812004	-3.39			0.241	1.787	4.283	pectinesterase inhibitor-like
Plant cell wall modification	Polygalacturonan degradation	Methylesterase inhibitors	LOC107815257	-4.309		2.898	0.457	5.976	15.217	probable pectinesterase/pectinesterase inhibitor 34
Plant cell wall modification	Polygalacturonan degradation	Methylesterase inhibitors	LOC107808989	-4.602	-1.245	3.344	1.339	23.202	54.279	probable pectinesterase/pectinesterase inhibitor 61
Plant cell wall modification	Polygalacturonan degradation	Methylesterase inhibitors	LOC107787878	-7.129		6.159	0.029	3.591	6.877	probable pectinesterase/pectinesterase inhibitor 25
Plant cell wall modification	Polygalacturonan degradation	Methylesterase inhibitors	LOC107818643	-7.319		6.286	0.017	2.567	5.107	probable pectinesterase/pectinesterase inhibitor 25
Plant cell wall modification	Polygalacturonan degradation	Methylesterase inhibitors	LOC107764716		2.117		1.354	1.507	0.344	putative pectinesterase/pectinesterase inhibitor 26
Plant cell wall modification	Polygalacturonan degradation	Methylesterase inhibitors	LOC107766157		1.754		0.511	0.78	0.233	pectinesterase/pectinesterase inhibitor 18-like
Plant cell wall modification	Polygalacturonan degradation	Methylesterase inhibitors	LOC107771062		1.514	1.641	0.223	1.174	0.407	probable pectinesterase/pectinesterase inhibitor 51
Plant cell wall modification	Polygalacturonan degradation	Methylesterases	LOC107769487	9.124		-5.162	7.673	0.357	0.017	putative pectinesterase 11
Plant cell wall modification	Polygalacturonan degradation	Methylesterases	LOC107831942	8.132		-4.724	6.52	0.412	0.033	putative pectinesterase 11
Plant cell wall modification	Polygalacturonan degradation	Methylesterases	LOC107762695	3.368			1.406	1.181	0.229	putative pectinesterase 11 isoform X1
Plant cell wall modification	Polygalacturonan degradation	Methylesterases	LOC107793308	3.32		-2.86	2.037	0.465	0.332	pectinesterase 2-like
Plant cell wall modification	Polygalacturonan degradation	Methylesterases	LOC107775110	2.923	1.91	-1.032	4.557	3.715	1.01	pectinesterase-like
Plant cell wall modification	Polygalacturonan degradation	Methylesterases	LOC107791975	2.617			9.816	7.571	2.789	pectinesterase-like
Plant cell wall modification	Polygalacturonan degradation	Methylesterases	LOC107819367	2.599	2.575		33.194	56.256	9.291	pectinesterase-like
Plant cell wall modification	Polygalacturonan degradation	Methylesterases	LOC107763002	1.184			19.991	17.629	14.95	pectinesterase 1-like
Plant cell wall modification	Polygalacturonan degradation	Methylesterases	LOC107770142	1.051			11.505	12.828	9.234	pectinesterase 2-like
Plant cell wall modification	Polygalacturonan degradation	Methylesterases	LOC107818977	-1.227		1.034	1.426	4.916	5.666	probable carbohydrate esterase At4g34215
Plant cell wall modification	Polygalacturonan degradation	Methylesterases	LOC107771445	-1.337			1.089	3.637	4.654	pectinesterase 1-like
Plant cell wall modification	Polygalacturonan degradation	Methylesterases	LOC107829035	-1.339			1.126	3.186	4.847	probable carbohydrate esterase At4g34215
Plant cell wall modification	Polygalacturonan degradation	Methylesterases	LOC107791384	-1.419		1.241	8.88	36.615	40.411	pectinesterase 31-like
Plant cell wall modification	Polygalacturonan degradation	Methylesterases	LOC107807089	-2.787		2.985	0.322	4.275	3.648	pectinesterase-like
Plant cell wall modification	Polygalacturonan degradation	Methylesterases	LOC107777282	-2.88		2.554	0.79	7.802	9.699	pectinesterase-like
Plant cell wall modification	Polygalacturonan degradation	Methylesterases	LOC107782372	-3.15	-1.928	1.22	2.69	10.806	39.817	pectinesterase-like
Plant cell wall modification	Polygalacturonan degradation	Methylesterases	LOC107788952	-3.34		3.133	0.303	4.346	5.129	pectinesterase 3-like
Plant cell wall modification	Polygalacturonan degradation	Methylesterases	LOC107820884	-3.363		2.44	4.46	41.575	77.095	probable carbohydrate esterase At4g34215
Plant cell wall modification	Polygalacturonan degradation	Methylesterases	LOC107791187	-3.429		3.24	1.388	22.655	25.164	pectinesterase 2.1-like
Plant cell wall modification	Polygalacturonan degradation	Methylesterases	LOC107809672	-3.979		3.546	0.057	1.162	1.535	probable carbohydrate esterase At4g34215
Plant cell wall modification	Polygalacturonan degradation	Methylesterases	LOC107818898	-4.324			0.038	0.584	1.303	pectinesterase-like
Plant cell wall modification	Polygalacturonan degradation	Methylesterases	LOC107810471	-4.465		3.683	0.095	2.295	3.81	probable carbohydrate esterase At4g34215
Plant cell wall modification	Polygalacturonan degradation	Methylesterases	LOC107778098	-4.496		3.812	0.078	1.902	2.97	probable pectinesterase 15
Plant cell wall modification	Polygalacturonan degradation	Methylesterases	LOC107771684	-5.453		4.767	0.07	3.282	5.229	probable pectinesterase 8
Plant cell wall modification	Polygalacturonan degradation	Methylesterases	LOC107774467	-6.318		5.51	0.038	3.037	5.288	probable pectinesterase 8 isoform X1
Plant cell wall modification	Polygalacturonan degradation	Methylesterases	LOC107794007	-7.155	-3.699		0.036	0.697	8.927	probable pectinesterase 53
Plant cell wall modification	Polygalacturonan degradation	Methylesterases	LOC107767841	-7.623	-3.725		0.019	0.555	7.19	probable pectinesterase 68
Plant cell wall modification	Polygalacturonan degradation	Methylesterases	LOC107798640			-1.105	11.951	9.481	13.879	probable carbohydrate esterase At4g34215
Plant cell wall modification	Polygalacturonan degradation	Polygalacturonan lyases	LOC107791654	2.073		-1.879	8.8	3.996	3.584	probable pectate lyase 5
Plant cell wall modification	Polygalacturonan degradation	Polygalacturonan lyases	LOC107793009	1.688			2.024	1.462	1.083	probable pectate lyase 5
Plant cell wall modification	Polygalacturonan degradation	Polygalacturonan lyases	LOC107759580	-1.943		1.679	2.104	11.726	13.751	probable pectate lyase 4
Plant cell wall modification	Polygalacturonan degradation	Polygalacturonan lyases	LOC107787860	-2.794		2.019	1.582	11.059	18.527	probable pectate lyase 4
Plant cell wall modification	Polygalacturonan degradation	Polygalacturonan lyases	LOC107769299	-3.147		2.544	0.219	2.137	3.221	probable pectate lyase 12 isoform X1
Plant cell wall modification	Polygalacturonan degradation	Polygalacturonan lyases	LOC107778084	-3.363	-2.075	1.275	0.42	1.748	7.333	probable pectate lyase 13 isoform X1
Plant cell wall modification	Polygalacturonan degradation	Polygalacturonan lyases	LOC107762739	-3.79		2.404	0.806	7.37	18.64	probable pectate lyase 13
Plant cell wall modification	Polygalacturonan degradation	Polygalacturonan lyases	LOC107786866	-3.936	-3.456		0.187	0.435	4.817	probable pectate lyase 8
Plant cell wall modification	Polygalacturonan degradation	Polygalacturonan lyases	LOC107828480	-4.537	-1.066	3.459	1.042	18.887	39.293	probable pectate lyase 18
Plant cell wall modification	Polygalacturonan degradation	Polygalacturonan lyases	LOC107763389	-4.639	-2.571	2.056	0.357	2.487	14.863	probable pectate lyase 5
Plant cell wall modification	Polygalacturonan degradation	Polygalacturonan lyases	LOC107825055	-4.855	-1.353	3.485	0.156	2.901	7.474	probable pectate lyase 5 isoform X1
Plant cell wall modification	Polygalacturonan degradation	Polygalacturonan lyases	LOC107764788	-5.457		4.519	0.599	22.812	43.277	probable pectate lyase 18
Plant cell wall modification	Polygalacturonan degradation	Polygalacturonan lyases	LOC107828150	-5.922	-1.516	4.391	0.324	11.578	32.386	probable pectate lyase 8
Plant cell wall modification	Polygalacturonan degradation	Polygalacturonan lyases	LOC107764355	-6.41	-2.296	4.108	0.094	2.695	13.2	probable pectate lyase 18
Plant cell wall modification	Polygalacturonan degradation	Polygalacturonan lyases	LOC107783470	-6.871	-1.484	5.373	0.136	9.722	26.423	probable pectate lyase 8
Plant cell wall modification	Polygalacturonan degradation	Polygalacturonan lyases	LOC107785780	-7.02		6.111	0.03	3.912	7.084	probable pectate lyase 12
Plant cell wall modification	Polygalacturonan degradation	Polygalacturonan lyases	LOC107798922	-8.958		7.954	0.014	6.654	12.946	probable pectate lyase 12
Plant cell wall modification	Polygalacturonan degradation	Polygalacturonase inhibitors	LOC107796427	4.933	3.529		18.663	11.415	1.058	polygalacturonase inhibitor-like
Plant cell wall modification	Polygalacturonan degradation	Polygalacturonase inhibitors	LOC107799852	3.889		-2.921	241.034	53.545	27.648	polygalacturonase inhibitor-like
Plant cell wall modification	Polygalacturonan degradation	Polygalacturonase inhibitors	LOC107824195	2.239		-1.678	124.948	66.834	45.523	polygalacturonase inhibitor-like
Plant cell wall modification	Polygalacturonan degradation	Polygalacturonase inhibitors	LOC107786571	1.239			33.334	57.445	23.847	polygalacturonase inhibitor 2-like
Plant cell wall modification	Polygalacturonan degradation	Polygalacturonase inhibitors	LOC107817845	-5.372		4.12	0.125	3.804	8.971	polygalacturonase inhibitor-like
Plant cell wall modification	Polygalacturonan degradation	Polygalacturonases	LOC107804016	10.222		-10.166	4.126	0	0	polygalacturonase-like
Plant cell wall modification	Polygalacturonan degradation	Polygalacturonases	LOC107826142	9.514		-9.455	2.54	0	0	polygalacturonase-like
Plant cell wall modification	Polygalacturonan degradation	Polygalacturonases	LOC107799308	9.174		-6.717	6.589	0.102	0.014	polygalacturonase-like
Plant cell wall modification	Polygalacturonan degradation	Polygalacturonases	LOC107804415	8.427		-3.925	18.824	2	0.088	polygalacturonase-like
Plant cell wall modification	Polygalacturonan degradation	Polygalacturonases	LOC107825799	4.926			7.912	4.464	0.422	polygalacturonase-like isoform X1
Plant cell wall modification	Polygalacturonan degradation	Polygalacturonases	LOC107829501	2.625		-1.953	4.174	1.821	1.156	polygalacturonase-1 non-catalytic subunit beta-like
Plant cell wall modification	Polygalacturonan degradation	Polygalacturonases	LOC107830244	1.916		-1.387	19.027	12.341	8.597	probable polygalacturonase
Plant cell wall modification	Polygalacturonan degradation	Polygalacturonases	LOC107759633	1.797		-1.47	13.518	8.566	6.698	exopolygalacturonase-like isoform X1
Plant cell wall modification	Polygalacturonan degradation	Polygalacturonases	LOC107791996	1.541		-1.086	13.58	11.194	7.989	probable polygalacturonase isoform X2
Plant cell wall modification	Polygalacturonan degradation	Polygalacturonases	LOC107832369	1.424		-1.365	16.906	11.2	10.755	probable polygalacturonase
Plant cell wall modification	Polygalacturonan degradation	Polygalacturonases	LOC107779855	-1.072			4.423	11.057	15.737	probable polygalacturonase At1g80170
Plant cell wall modification	Polygalacturonan degradation	Polygalacturonases	LOC107794127	-2.291		2.139	0.467	3.291	3.723	probable polygalacturonase
Plant cell wall modification	Polygalacturonan degradation	Polygalacturonases	LOC107813010	-2.44		2.2	0.66	5	5.955	probable polygalacturonase At1g80170
Plant cell wall modification	Polygalacturonan degradation	Polygalacturonases	LOC107802165	-2.605		1.785	0.792	4.593	8.107	polygalacturonase At1g48100-like
Plant cell wall modification	Polygalacturonan degradation	Polygalacturonases	LOC107776286	-2.809		1.916	0.902	5.862	10.604	probable polygalacturonase
Plant cell wall modification	Polygalacturonan degradation	Polygalacturonases	LOC107811919	-2.811		2.012	0.983	6.832	11.56	probable polygalacturonase
Plant cell wall modification	Polygalacturonan degradation	Polygalacturonases	LOC107789313	-3.016		2.308	2.164	18.323	29.709	probable polygalacturonase
Plant cell wall modification	Polygalacturonan degradation	Polygalacturonases	LOC107819519	-3.054		2.517	0.274	2.667	3.798	probable polygalacturonase At1g80170
Plant cell wall modification	Polygalacturonan degradation	Polygalacturonases	LOC107803404	-3.247		2.606	0.158	1.659	2.482	polygalacturonase 1 beta-like protein 3
Plant cell wall modification	Polygalacturonan degradation	Polygalacturonases	LOC107815214	-3.294		2.408	0.24	2.166	3.9	polygalacturonase 1 beta-like protein 3
Plant cell wall modification	Polygalacturonan degradation	Polygalacturonases	LOC107764241	-3.609	-1.006	2.592	0.741	7.596	15.117	probable polygalacturonase
Plant cell wall modification	Polygalacturonan degradation	Polygalacturonases	LOC107820174	-3.668		2.716	1.025	11.486	21.567	polygalacturonase-1 non-catalytic subunit beta-like
Plant cell wall modification	Polygalacturonan degradation	Polygalacturonases	LOC107769321	-3.779		3.048	1.145	16.141	26.04	polygalacturonase-1 non-catalytic subunit beta-like
Plant cell wall modification	Polygalacturonan degradation	Polygalacturonases	LOC107770152	-3.782	-1.102	2.67	1.589	17.147	36.372	probable polygalacturonase
Plant cell wall modification	Polygalacturonan degradation	Polygalacturonases	LOC107824442	-3.979	-1.262	2.707	0.728	8.132	19.361	probable polygalacturonase isoform X1
Plant cell wall modification	Polygalacturonan degradation	Polygalacturonases	LOC107761253	-4.05		3.091	0.156	2.235	4.412	polygalacturonase At1g48100-like
Plant cell wall modification	Polygalacturonan degradation	Polygalacturonases	LOC107795962	-4.243	-1.165	3.068	0.551	7.766	17.353	probable polygalacturonase
Plant cell wall modification	Polygalacturonan degradation	Polygalacturonases	LOC107785425	-4.302			0.275	5.226	9.182	polygalacturonase-like
Plant cell wall modification	Polygalacturonan degradation	Polygalacturonases	LOC107816298	-4.446	-1.27	3.169	0.362	5.534	13.095	probable polygalacturonase
Plant cell wall modification	Polygalacturonan degradation	Polygalacturonases	LOC107789394	-5.811		5.397	0.249	17.762	23.346	probable polygalacturonase At1g80170
Plant cell wall modification	Polygalacturonan degradation	Polygalacturonases	LOC107802133	-5.927	-2.116	3.79	0.057	1.444	6.098	polygalacturonase At1g48100-like
Plant cell wall modification	Polygalacturonan degradation	Polygalacturonases	LOC107828316	-6.167		5.84	0.046	4.724	5.897	probable polygalacturonase At1g80170
Plant cell wall modification	Polygalacturonan degradation	Polygalacturonases	LOC107826279	-6.696	-1.989	4.689	0.171	7.467	29.46	probable polygalacturonase
Plant cell wall modification	Polygalacturonan degradation	Polygalacturonases	LOC107777784	-6.859		5.113	0.11	6.609	21.623	probable polygalacturonase
Plant cell wall modification	Polygalacturonan degradation	Polygalacturonases	LOC107810362	-11.457			0	11.505	14.989	polygalacturonase At1g48100-like
Plant cell wall modification	Polygalacturonan degradation	Polygalacturonases	LOC107781885			-1.225	0.797	0.585	1.015	polygalacturonase QRT3
Plant cell wall modification	Polygalacturonan synthesis	GATL	LOC107788719	7.587	5.143		39.911	11.01	0.345	probable galacturonosyltransferase-like 10
Plant cell wall modification	Polygalacturonan synthesis	GATL	LOC107766320	6.796	4.484		40.347	12.213	0.608	probable galacturonosyltransferase-like 10
Plant cell wall modification	Polygalacturonan synthesis	GATL	LOC107794658	4.308		-3.129	17.007	3.169	1.432	probable galacturonosyltransferase-like 9
Plant cell wall modification	Polygalacturonan synthesis	GATL	LOC107826234	3.368		-1.828	7.411	3.299	1.18	probable galacturonosyltransferase-like 9
Plant cell wall modification	Polygalacturonan synthesis	GATL	LOC107814676	3.046		-2.596	21.879	5.771	4.387	probable galacturonosyltransferase-like 9
Plant cell wall modification	Polygalacturonan synthesis	GATL	LOC107803382	1.691		-2.503	6.176	1.831	3.196	probable galacturonosyltransferase-like 9
Plant cell wall modification	Polygalacturonan synthesis	GATL	LOC107788585	-1.109			1.081	3.159	3.916	probable galacturonosyltransferase-like 3 isoform X1
Plant cell wall modification	Polygalacturonan synthesis	GATL	LOC107771120	-2.776		1.978	1.003	6.834	11.507	probable galacturonosyltransferase-like 7
Plant cell wall modification	Polygalacturonan synthesis	GATL	LOC107760508	-2.801		2.427	0.482	4.4	5.61	probable galacturonosyltransferase-like 3 isoform X1
Plant cell wall modification	Polygalacturonan synthesis	GATL	LOC107781212	-3.141		2.243	1.401	11.208	20.684	probable galacturonosyltransferase-like 7
Plant cell wall modification	Polygalacturonan synthesis	GATL	LOC107802723	-3.355		2.688	1.874	20.626	32.453	probable galacturonosyltransferase-like 1
Plant cell wall modification	Polygalacturonan synthesis	GATL	LOC107771849	-4.2		3.412	1.267	23.255	39.687	probable galacturonosyltransferase-like 1
Plant cell wall modification	Polygalacturonan synthesis	GATL	LOC107797428	-6.301		5.877	0.138	13.701	18.169	probable galacturonosyltransferase-like 1
Plant cell wall modification	Polygalacturonan synthesis	GATL	LOC107815715	-6.995		6.079	0.061	7.409	13.627	probable galacturonosyltransferase-like 1
Plant cell wall modification	Polygalacturonan synthesis	GAUT	LOC107785217	2.61		-1.632	25.224	13.449	7.027	probable galacturonosyltransferase 13 isoform X1
Plant cell wall modification	Polygalacturonan synthesis	GAUT	LOC107826270	2.394		-2.185	15.677	5.782	5.042	probable galacturonosyltransferase 13
Plant cell wall modification	Polygalacturonan synthesis	GAUT	LOC107767695	1.744		-1.298	3.561	2.467	1.791	probable galacturonosyltransferase 13 isoform X1
Plant cell wall modification	Polygalacturonan synthesis	GAUT	LOC107762218	1.223			1.07	1.075	0.782	probable galacturonosyltransferase 11
Plant cell wall modification	Polygalacturonan synthesis	GAUT	LOC107827810	1.004			2.183	2.184	1.856	probable galacturonosyltransferase 11
Plant cell wall modification	Polygalacturonan synthesis	GAUT	LOC107777433	-1.478			6.186	20.004	29.123	probable galacturonosyltransferase 4 isoform X1
Plant cell wall modification	Polygalacturonan synthesis	GAUT	LOC107806026	-1.525		1.227	7.223	28.896	34.823	galacturonosyltransferase 8-like
Plant cell wall modification	Polygalacturonan synthesis	GAUT	LOC107804064	-2.787		1.817	0.216	1.302	2.508	polygalacturonate 4-alpha-galacturonosyltransferase-like
Plant cell wall modification	Polygalacturonan synthesis	GAUT	LOC107806833	-3.546	-1.038	2.495	0.577	5.62	11.376	probable galacturonosyltransferase 15 isoform X1
Plant cell wall modification	Polygalacturonan synthesis	GAUT	LOC107832564	-7.275		6.457	0.267	39.641	69.457	probable galacturonosyltransferase 12
Plant cell wall modification	Polygalacturonan synthesis	GAUT	LOC107780375	-8.329		7.521	0.085	27.391	47.355	probable galacturonosyltransferase 12
Plant cell wall modification	Polygalacturonan synthesis	Methyltransferase	LOC107831723	-1.291			3.319	10.656	13.69	probable pectin methyltransferase QUA2
Plant cell wall modification	Rhamnogalacturonan degradation	Beta-galactosidases	LOC107779266	5.461		-3.288	175.965	31.325	6.7	beta-galactosidase-like
Plant cell wall modification	Rhamnogalacturonan degradation	Beta-galactosidases	LOC107762980	4.047		-2.63	91.253	25.845	9.31	beta-galactosidase-like
Plant cell wall modification	Rhamnogalacturonan degradation	Beta-galactosidases	LOC107778191	3.225		-2.399	94.921	31.222	17.156	beta-galactosidase-like
Plant cell wall modification	Rhamnogalacturonan degradation	Beta-galactosidases	LOC107812610	3.143			26.335	13.954	5.033	beta-galactosidase-like
Plant cell wall modification	Rhamnogalacturonan degradation	Beta-galactosidases	LOC107787428	1.74			3.617	3.196	1.835	beta-galactosidase 17-like
Plant cell wall modification	Rhamnogalacturonan degradation	Beta-galactosidases	LOC107828285	-1.002			4.637	15.632	15.711	beta-galactosidase 3-like
Plant cell wall modification	Rhamnogalacturonan degradation	Beta-galactosidases	LOC107766569	-1.801			0.075	0.387	0.443	beta-galactosidase-like
Plant cell wall modification	Rhamnogalacturonan degradation	Beta-galactosidases	LOC107770114	-2.033		1.991	0.479	3.277	3.294	beta-galactosidase-like
Plant cell wall modification	Rhamnogalacturonan degradation	Beta-galactosidases	LOC107800119	-2.487		2.376	1.65	14.832	15.414	beta-galactosidase 8-like
Plant cell wall modification	Rhamnogalacturonan degradation	Beta-galactosidases	LOC107791267	-2.617		1.973	0.925	6.176	9.512	beta-galactosidase
Plant cell wall modification	Rhamnogalacturonan degradation	Beta-galactosidases	LOC107818278	-3.052		2.444	0.158	1.446	2.193	beta-galactosidase 16-like isoform X1
Plant cell wall modification	Rhamnogalacturonan degradation	Beta-galactosidases	LOC107815370	-3.086		2.25	0.742	6	10.644	beta-galactosidase 10-like
Plant cell wall modification	Rhamnogalacturonan degradation	Beta-galactosidases	LOC107771930	-3.217		2.602	1.022	10.723	15.657	beta-galactosidase 3-like
Plant cell wall modification	Rhamnogalacturonan degradation	Beta-galactosidases	LOC107760686	-3.658		2.887	0.086	1.082	1.846	beta-galactosidase 16-like
Plant cell wall modification	Rhamnogalacturonan degradation	Beta-galactosidases	LOC107795322	-3.822		3.161	0.471	7.324	10.964	beta-galactosidase 3-like
Plant cell wall modification	Rhamnogalacturonan degradation	Beta-galactosidases	LOC107800716	-4.242		3.364	0.033	0.589	1.074	beta-galactosidase-like
Plant cell wall modification	Rhamnogalacturonan degradation	Beta-galactosidases	LOC107805615			7.215	0	1.153	1.419	beta-galactosidase 16-like
Plant cell wall modification	Rhamnogalacturonan degradation	Beta-galactosidases	LOC107788590			-1.87	5.995	2.877	6.15	beta-galactosidase-like
Plant cell wall modification	Rhamnogalacturonan degradation	Rhamnogalacturonate lyases	LOC107816998	11.419		-10.55	16.775	0.017	0.008	rhamnogalacturonate lyase-like
Plant cell wall modification	Rhamnogalacturonan degradation	Rhamnogalacturonate lyases	LOC107815909	10.931		-6.889	4.256	0.062	0	rhamnogalacturonate lyase-like
Plant cell wall modification	Rhamnogalacturonan degradation	Rhamnogalacturonate lyases	LOC107760147	9.603		-5.261	4.743	0.208	0.007	rhamnogalacturonate lyase B-like
Plant cell wall modification	Rhamnogalacturonan degradation	Rhamnogalacturonate lyases	LOC107806431	3.215		-2.094	12.407	4.648	2.262	probable rhamnogalacturonate lyase B isoform X1
Plant cell wall modification	Rhamnogalacturonan degradation	Rhamnogalacturonate lyases	LOC107814403	-1.607		1.08	0.488	1.766	2.493	rhamnogalacturonate lyase-like isoform X1
Plant cell wall modification	Rhamnogalacturonan degradation	Rhamnogalacturonate lyases	LOC107831685	-2.499		2.005	0.199	1.393	1.943	probable rhamnogalacturonate lyase B
Plant cell wall modification	Rhamnogalacturonan degradation	Rhamnogalacturonate lyases	LOC107790311	-3.068		2.795	0.269	3.258	3.826	rhamnogalacturonate lyase-like isoform X1
Plant cell wall modification	Rhamnogalacturonan degradation	Rhamnogalacturonate lyases	LOC107816999	-4.095	-1.172		0.07	0.927	2.063	probable rhamnogalacturonate lyase B
Plant cell wall modification	Rhamnogalacturonan degradation	Rhamnogalacturonate lyases	LOC107790313	-4.367		3.511	0.094	1.916	3.429	probable rhamnogalacturonate lyase B isoform X1
Plant cell wall modification	Rhamnogalacturonan degradation	Rhamnogalacturonate lyases	LOC107831686	-4.985		4.22	0.054	1.666	2.812	probable rhamnogalacturonate lyase B
Plant cell wall modification	Rhamnogalacturonan degradation	Rhamnogalacturonate lyases	LOC107815910	-6.458			0.009	0.926	1.729	probable rhamnogalacturonate lyase B
Plant cell wall modification	Rhamnogalacturonan synthesis	ARAD1	LOC107802493	-1.746		1.617	0.252	1.289	1.4	probable arabinosyltransferase ARAD1
Plant cell wall modification	Rhamnogalacturonan synthesis	ARAD1	LOC107795132	-1.96		1.608	0.917	4.78	6.025	probable arabinosyltransferase ARAD1
Plant cell wall modification	Rhamnogalacturonan synthesis	ARAD1	LOC107765622	-2.785		2.871	0.06	0.748	0.697	probable arabinosyltransferase ARAD1
Plant cell wall modification	Rhamnogalacturonan synthesis	Galactosyltransferases	LOC107770814	-2.505		2.711	1.611	17.741	15.485	galactan beta-1,4-galactosyltransferase GALS3-like
Plant cell wall modification	Rhamnogalacturonan synthesis	Galactosyltransferases	LOC107801752	-3.554		2.836	0.895	10.697	17.356	galactan beta-1,4-galactosyltransferase GALS3-like
Plant cell wall modification	Rhamnogalacturonan synthesis	Galactosyltransferases	LOC107804857	-4.376		3.38	0.183	3.217	6.331	galactan beta-1,4-galactosyltransferase GALS3-like
Plant cell wall modification	Rhamnogalacturonan synthesis	Galactosyltransferases	LOC107812736	-5.388		4.401	0.175	6.422	12.496	galactan beta-1,4-galactosyltransferase GALS3-like
Plant cell wall modification	Rhamnogalacturonan synthesis	Galactosyltransferases	LOC107815199	-6.867		5.821	0.009	1.123	2.228	galactan beta-1,4-galactosyltransferase GALS1-like
Plant cell wall modification	Rhamnogalacturonan synthesis	Rhamnosyltransferases	LOC107788289	-1.239			2.558	6.548	10.088	rhamnogalacturonan I rhamnosyltransferase 1-like protein
Plant cell wall modification	Rhamnogalacturonan synthesis	Rhamnosyltransferases	LOC107796158	-2.242		1.524	0.913	4.488	7.243	rhamnogalacturonan I rhamnosyltransferase 1-like protein
Plant cell wall modification	Rhamnogalacturonan synthesis	TBL10	LOC107768722	-4.09		3.366	0.12	2.165	3.46	protein trichome birefringence-like 10 isoform X1
Plant cell wall modification	Rhamnogalacturonan synthesis	TBL10	LOC107811437	-5.791		5.559	0.086	7.383	8.342	protein trichome birefringence-like 10
Plant cell wall modification	Wall proteins	Arabinogalactan proteins	LOC107790227	6.922	3.317	-3.639	586.182	74.551	8.27	classical arabinogalactan protein 4-like
Plant cell wall modification	Wall proteins	Arabinogalactan proteins	LOC107760090	6.237	1.81	-4.445	442.838	34.25	9.748	classical arabinogalactan protein 4-like
Plant cell wall modification	Wall proteins	Arabinogalactan proteins	LOC107815019	4.903		-2.859	48.277	10.629	2.686	classical arabinogalactan protein 5-like
Plant cell wall modification	Wall proteins	Arabinogalactan proteins	LOC107781971	4.021		-2.821	280.62	63.784	28.88	classical arabinogalactan protein 5-like
Plant cell wall modification	Wall proteins	Arabinogalactan proteins	LOC107811139	3.651		-2.994	37.6	7.638	4.954	classical arabinogalactan protein 5-like
Plant cell wall modification	Wall proteins	Arabinogalactan proteins	LOC107811141	3.3		-2.346	130.771	41.115	22.161	classical arabinogalactan protein 5-like
Plant cell wall modification	Wall proteins	Arabinogalactan proteins	LOC107818931	1.931		-1.121	46.655	37.033	20.919	non-classical arabinogalactan protein 31-like
Plant cell wall modification	Wall proteins	Arabinogalactan proteins	LOC107806676	1.27			4.442	4.994	3.144	fasciclin-like arabinogalactan protein 1
Plant cell wall modification	Wall proteins	Arabinogalactan proteins	LOC107818118	-1.138			24.858	66.46	92.441	classical arabinogalactan protein 2-like
Plant cell wall modification	Wall proteins	Arabinogalactan proteins	LOC107800537	-1.69	-1.387		41.981	84.669	223.412	lysine-rich arabinogalactan protein 19-like
Plant cell wall modification	Wall proteins	Arabinogalactan proteins	LOC107764284	-1.806			5.474	18.856	31.793	classical arabinogalactan protein 1-like
Plant cell wall modification	Wall proteins	Arabinogalactan proteins	LOC107818720	-2.001			28.159	104.226	187.658	classical arabinogalactan protein 9-like
Plant cell wall modification	Wall proteins	Arabinogalactan proteins	LOC107816302	-2.791		2.133	2.269	17.024	26.425	fasciclin-like arabinogalactan protein 1
Plant cell wall modification	Wall proteins	Arabinogalactan proteins	LOC107759176	-2.795			4.693	26.452	53.558	arabinogalactan peptide 16-like
Plant cell wall modification	Wall proteins	Arabinogalactan proteins	LOC107759994	-2.798		2.356	0.606	5.244	7.034	fasciclin-like arabinogalactan protein 4
Plant cell wall modification	Wall proteins	Arabinogalactan proteins	LOC107784037	-2.95		1.914	4.978	32.846	65.223	fasciclin-like arabinogalactan protein 9
Plant cell wall modification	Wall proteins	Arabinogalactan proteins	LOC107762220	-3.05		2.091	12.917	92.497	178.33	fasciclin-like arabinogalactan protein 17 isoform X1
Plant cell wall modification	Wall proteins	Arabinogalactan proteins	LOC107766400	-3.151		2.405	2.511	22.724	37.514	fasciclin-like arabinogalactan protein 17
Plant cell wall modification	Wall proteins	Arabinogalactan proteins	LOC107807962	-3.251		2.608	7.346	76.174	117.965	fasciclin-like arabinogalactan protein 7
Plant cell wall modification	Wall proteins	Arabinogalactan proteins	LOC107799234	-3.273		2.387	2.268	20.037	36.411	fasciclin-like arabinogalactan protein 8
Plant cell wall modification	Wall proteins	Arabinogalactan proteins	LOC107762871	-3.564		2.929	0.426	5.655	8.571	fasciclin-like arabinogalactan protein 4
Plant cell wall modification	Wall proteins	Arabinogalactan proteins	LOC107792706	-3.862		3.101	5.613	81.941	136.686	fasciclin-like arabinogalactan protein 7
Plant cell wall modification	Wall proteins	Arabinogalactan proteins	LOC107802009	-4.245		3.368	0.728	12.418	22.894	classical arabinogalactan protein 4-like
Plant cell wall modification	Wall proteins	Arabinogalactan proteins	LOC107817819	-4.661	-1.024	3.63	0.609	12.795	25.645	fasciclin-like arabinogalactan protein 1
Plant cell wall modification	Wall proteins	Arabinogalactan proteins	LOC107779390	-4.74	-1.714	3.021	1.304	18.08	58.082	fasciclin-like arabinogalactan protein 2
Plant cell wall modification	Wall proteins	Arabinogalactan proteins	LOC107771591	-4.819	-1.246	3.555	1.003	19.999	47.287	classical arabinogalactan protein 9-like
Plant cell wall modification	Wall proteins	Arabinogalactan proteins	LOC107821223	-5.228		4.088	0.114	3.365	7.252	fasciclin-like arabinogalactan protein 1
Plant cell wall modification	Wall proteins	Arabinogalactan proteins	LOC107830666	-5.304		4.592	0.166	6.856	11.133	fasciclin-like arabinogalactan protein 9
Plant cell wall modification	Wall proteins	Arabinogalactan proteins	LOC107800037	-5.536		4.69	1.344	57.857	103.878	lysine-rich arabinogalactan protein 19-like
Plant cell wall modification	Wall proteins	Arabinogalactan proteins	LOC107762179	-5.594	-1.628	3.964	1.034	27.581	82.923	non-classical arabinogalactan protein 31-like
Plant cell wall modification	Wall proteins	Arabinogalactan proteins	LOC107800806	-5.754		4.464	1.135	42.391	100.123	lysine-rich arabinogalactan protein 18-like
Plant cell wall modification	Wall proteins	Arabinogalactan proteins	LOC107803038	-5.788		4.791	0.798	37.206	73.195	classical arabinogalactan protein 9-like
Plant cell wall modification	Wall proteins	Arabinogalactan proteins	LOC107788180	-5.811	-1.062	4.74	1.207	54.847	113.491	fasciclin-like arabinogalactan protein 2
Plant cell wall modification	Wall proteins	Arabinogalactan proteins	LOC107829257	-5.873		4.419	0.048	1.988	5.214	fasciclin-like arabinogalactan protein 1
Plant cell wall modification	Wall proteins	Arabinogalactan proteins	LOC107802135	-5.935		5.243	1.72	107.382	174.936	lysine-rich arabinogalactan protein 19-like
Plant cell wall modification	Wall proteins	Arabinogalactan proteins	LOC107806416	-5.937		4.877	0.158	8.242	16.669	fasciclin-like arabinogalactan protein 8
Plant cell wall modification	Wall proteins	Arabinogalactan proteins	LOC107787295	-6.186	-1.667		0.123	5.24	16.457	classical arabinogalactan protein 25-like
Plant cell wall modification	Wall proteins	Arabinogalactan proteins	LOC107772460	-6.276	-3.576		0.015	0.227	2.741	fasciclin-like arabinogalactan protein 12
Plant cell wall modification	Wall proteins	Arabinogalactan proteins	LOC107812975	-7.392		6.464	0.934	137.366	261.24	fasciclin-like arabinogalactan protein 11
Plant cell wall modification	Wall proteins	Arabinogalactan proteins	LOC107798848	-7.645		6.56	0.123	20.054	42.862	fasciclin-like arabinogalactan protein 11
Plant cell wall modification	Wall proteins	Arabinogalactan proteins	LOC107770485	-7.721		6.451	0.192	28.853	68.515	fasciclin-like arabinogalactan protein 12
Plant cell wall modification	Wall proteins	Arabinogalactan proteins	LOC107778315	-7.93		6.44	0.129	19.018	52.046	fasciclin-like arabinogalactan protein 12
Plant cell wall modification	Wall proteins	Arabinogalactan proteins	LOC107768407	-8.075	-2.255		0	1.306	6.257	classical arabinogalactan protein 26-like
Plant cell wall modification	Wall proteins	Arabinogalactan proteins	LOC107765203	-8.345		7.437	0.723	207.793	390.21	fasciclin-like arabinogalactan protein 12
Plant cell wall modification	Wall proteins	Arabinogalactan proteins	LOC107770483	-9.369		8.297	0.177	95.446	199.239	fasciclin-like arabinogalactan protein 12
Plant cell wall modification	Wall proteins	Arabinogalactan proteins	LOC107778308	-9.614		8.424	0.171	100.308	226.327	fasciclin-like arabinogalactan protein 12
Plant cell wall modification	Wall proteins	Arabinogalactan proteins	LOC107781760		-1.142	-1.209	12.157	8.896	19.548	classical arabinogalactan protein 25-like
Plant cell wall modification	Wall proteins	Arabinogalactan proteins	LOC107777676			1.576	0.876	4.395	1.722	non-classical arabinogalactan protein 30-like
Plant cell wall modification	Wall proteins	Arabinosyltransferases	LOC107768047	3.089		-2.32	3.029	0.981	0.601	beta-arabinofuranosyltransferase RAY1 isoform X1
Plant cell wall modification	Wall proteins	Arabinosyltransferases	LOC107825805	1.466			23.9	22.638	14.688	arabinosyltransferase XEG113-like
Plant cell wall modification	Wall proteins	Arabinosyltransferases	LOC107797567			1.585	0.327	1.73	0.491	arabinosyltransferase RRA3-like
Plant cell wall modification	Wall proteins	BURP	LOC107780309	4.658		-3.055	923.028	178.007	62.458	BURP domain-containing protein 5-like
Plant cell wall modification	Wall proteins	BURP	LOC107824245	1.92			138.691	166.153	63.097	BURP domain-containing protein 5-like
Plant cell wall modification	Wall proteins	BURP	LOC107766981	-2.708		2.17	10.264	78.282	113.743	BURP domain protein USPL1-like
Plant cell wall modification	Wall proteins	BURP	LOC107791150	-3.295			0.74	7.489	12.611	BURP domain-containing protein 5-like
Plant cell wall modification	Wall proteins	BURP	LOC107816355	-3.332	-1.935	1.386	0.997	4.384	16.495	BURP domain protein RD22-like
Plant cell wall modification	Wall proteins	BURP	LOC107791072	-3.827		3.963	1.123	28.437	26.392	BURP domain-containing protein 3-like
Plant cell wall modification	Wall proteins	BURP	LOC107772076	-4.177		3.597	6.687	134.633	201.652	BURP domain protein USPL1-like
Plant cell wall modification	Wall proteins	BURP	LOC107796869	-4.588	-1.367	3.214	1.635	25.853	64.064	BURP domain protein RD22-like isoform X1
Plant cell wall modification	Wall proteins	BURP	LOC107801010		3.566		2.062	6.963	0.631	BURP domain protein RD22-like
Plant cell wall modification	Wall proteins	Chitinase-like proteins	LOC107800989	10.806	6.38	-4.452	388.057	29.05	0.366	endochitinase EP3-like
Plant cell wall modification	Wall proteins	Chitinase-like proteins	LOC107781300	8.4		-4.385	10.649	0.843	0.044	chitinase 1-like
Plant cell wall modification	Wall proteins	Chitinase-like proteins	LOC107780391	7.62	3.828	-3.806	355.291	42.481	3.154	endochitinase 3-like
Plant cell wall modification	Wall proteins	Chitinase-like proteins	LOC107779287	7.373	3.122	-4.268	62.929	5.422	0.637	chitinase-3-like protein 1
Plant cell wall modification	Wall proteins	Chitinase-like proteins	LOC107771200	5.435	2.84	-2.602	1818.03	533.198	71.326	acidic endochitinase P
Plant cell wall modification	Wall proteins	Chitinase-like proteins	LOC107808917	5.063			1.38	0.459	0.064	endochitinase 2-like
Plant cell wall modification	Wall proteins	Chitinase-like proteins	LOC107784434	4.908		-2.43	45.265	14.856	2.668	endochitinase 3
Plant cell wall modification	Wall proteins	Chitinase-like proteins	LOC107759005	4.538	1.69	-2.863	3934.53	905.525	287.419	endochitinase A
Plant cell wall modification	Wall proteins	Chitinase-like proteins	LOC107825584	4.277	4.087		87.34	129.914	7.39	acidic endochitinase
Plant cell wall modification	Wall proteins	Chitinase-like proteins	LOC107801492	4.267	2.182	-2.097	26.888	10.361	2.343	chitinase 2-like
Plant cell wall modification	Wall proteins	Chitinase-like proteins	LOC107829934	4.263	2.504		17.357	8.043	1.548	hevamine-A-like
Plant cell wall modification	Wall proteins	Chitinase-like proteins	LOC107789782	3.461		-3.903	12.282	1.379	1.914	endochitinase 3-like
Plant cell wall modification	Wall proteins	Chitinase-like proteins	LOC107790992	3.274	2.519		124.183	129.972	21.699	basic endochitinase-like
Plant cell wall modification	Wall proteins	Chitinase-like proteins	LOC107821994	3.221		-1.957	16.306	6.986	3.016	hevamine-A-like
Plant cell wall modification	Wall proteins	Chitinase-like proteins	LOC107822201	2.976		-1.843	3.984	1.807	0.84	basic endochitinase-like
Plant cell wall modification	Wall proteins	Chitinase-like proteins	LOC107812827	2.388	1.23	-1.171	28.149	20.989	9.013	acidic mammalian chitinase-like
Plant cell wall modification	Wall proteins	Chitinase-like proteins	LOC107811781	2.367			2.743	2.377	0.902	chitotriosidase-1-like
Plant cell wall modification	Wall proteins	Chitinase-like proteins	LOC107814956	2.101	1.65		2.439	3.061	0.972	chitinase-3-like protein 2
Plant cell wall modification	Wall proteins	Chitinase-like proteins	LOC107812074	1.805			231.732	240.833	113.677	chitotriosidase-1-like
Plant cell wall modification	Wall proteins	Chitinase-like proteins	LOC107793288	1.776	1.523		23.666	34.895	11.814	acidic mammalian chitinase-like
Plant cell wall modification	Wall proteins	Chitinase-like proteins	LOC107809417	1.701			1.43	1.31	0.74	chitinase-3-like protein 2
Plant cell wall modification	Wall proteins	Chitinase-like proteins	LOC107826794	1.379	1.282		1362.73	2097.53	888.209	endochitinase B
Plant cell wall modification	Wall proteins	Chitinase-like proteins	LOC107790755	1.348			91.634	109.838	62.162	chitotriosidase-1-like
Plant cell wall modification	Wall proteins	Chitinase-like proteins	LOC107817609	-1.573			0.866	2.523	4.378	chitinase domain-containing protein 1-like isoform X1
Plant cell wall modification	Wall proteins	Chitinase-like proteins	LOC107801636	-1.755		1.404	0.724	3.305	4.18	chitinase domain-containing protein 1-like isoform X1
Plant cell wall modification	Wall proteins	Chitinase-like proteins	LOC107816926	-2.519		2.565	0.075	0.785	0.734	chitinase-like protein PB1E7.04c
Plant cell wall modification	Wall proteins	Chitinase-like proteins	LOC107816168	-2.635		2.636	0.067	0.719	0.696	chitinase-like protein PB1E7.04c
Plant cell wall modification	Wall proteins	Chitinase-like proteins	LOC107797098	-4.84	-1.074	3.753	24.075	554.064	1161.87	chitinase-like protein 1
Plant cell wall modification	Wall proteins	Chitinase-like proteins	LOC107784282	-5.032		4.514	0.277	10.902	15.51	chitinase-like protein 2
Plant cell wall modification	Wall proteins	Chitinase-like proteins	LOC107816748	-5.172	-1.126	4.032	6.331	175.213	383.693	chitinase-like protein 1
Plant cell wall modification	Wall proteins	Chitinase-like proteins	LOC107818928	-5.703		5.357	0.03	2.441	2.973	chitinase-like protein 2
Plant cell wall modification	Wall proteins	Chitinase-like proteins	LOC107777898	-8.263			0	1.129	3.083	chitinase 4-like
Plant cell wall modification	Wall proteins	Chitinase-like proteins	LOC107804142		4.442	2.107	2.262	16.857	0.736	acidic endochitinase-like
Plant cell wall modification	Wall proteins	Chitinase-like proteins	LOC107813808		2.984	3.698	0.198	4.604	0.557	basic endochitinase-like
Plant cell wall modification	Wall proteins	Chitinase-like proteins	LOC107807601			2.091	4.944	37.943	9.154	basic endochitinase isoform X1
Plant cell wall modification	Wall proteins	Chitinase-like proteins	LOC107789337			-2.145	8.875	3.503	6.712	chitotriosidase-1-like
Plant cell wall modification	Wall proteins	Extensins	LOC107787803	6.598	3.181	-3.423	1163.94	190.026	20.353	extensin-3-like
Plant cell wall modification	Wall proteins	Extensins	LOC107800248	6.402	4.408	-2.001	327.081	145.738	6.813	extensin-2-like
Plant cell wall modification	Wall proteins	Extensins	LOC107832384	5.289	1.817	-3.486	21.058	3.234	0.911	leucine-rich repeat extensin-like protein 6
Plant cell wall modification	Wall proteins	Extensins	LOC107826255	4.33	2.597	-1.744	6050.06	3043.09	506.837	extensin-3-like isoform X1
Plant cell wall modification	Wall proteins	Extensins	LOC107787804	4.055	2.168	-1.896	2343.75	1073.76	238.814	extensin-1-like
Plant cell wall modification	Wall proteins	Extensins	LOC107815826	3.687	2.987		0.912	0.918	0.116	extensin-2-like
Plant cell wall modification	Wall proteins	Extensins	LOC107768502	3.301	1.865	-1.445	4460.7	2788.97	765.275	extensin-1-like
Plant cell wall modification	Wall proteins	Extensins	LOC107800479	2.802		-1.826	269.761	127.619	65.236	leucine-rich repeat extensin-like protein 6
Plant cell wall modification	Wall proteins	Extensins	LOC107826716	2.791		-1.874	50.698	22.823	12.398	pollen-specific leucine-rich repeat extensin-like protein 2
Plant cell wall modification	Wall proteins	Extensins	LOC107771653	2.596	1.398	-1.209	7807.61	5753.34	2184.24	extensin-1-like
Plant cell wall modification	Wall proteins	Extensins	LOC107772138	2.215		-1.815	117.683	53.719	42.166	pollen-specific leucine-rich repeat extensin-like protein 1
Plant cell wall modification	Wall proteins	Extensins	LOC107793818	1.764		-1.169	964.414	731.829	482.038	extensin-2-like
Plant cell wall modification	Wall proteins	Extensins	LOC107772742	1.742		-1.518	23.541	14.047	11.983	extensin-like
Plant cell wall modification	Wall proteins	Extensins	LOC107759023	1.649		-1.019	305.557	258.126	165.298	extensin-2-like
Plant cell wall modification	Wall proteins	Extensins	LOC107815825	1.504		-1.239	85.197	61.285	51.129	extensin-2-like
Plant cell wall modification	Wall proteins	Extensins	LOC107799260	1.467		-1.366	13.729	8.909	8.424	leucine-rich repeat extensin-like protein 3
Plant cell wall modification	Wall proteins	Extensins	LOC107822365	1.346		-1.104	9.572	7.55	6.374	pollen-specific leucine-rich repeat extensin-like protein 1
Plant cell wall modification	Wall proteins	Extensins	LOC107784279	1.291			14.177	10.73	9.851	leucine-rich repeat extensin-like protein 3
Plant cell wall modification	Wall proteins	Extensins	LOC107776495	1.24			61.748	53.546	44.63	pollen-specific leucine-rich repeat extensin-like protein 4
Plant cell wall modification	Wall proteins	Extensins	LOC107761994	1.146		-2.164	165.685	61.104	125.711	pollen-specific leucine-rich repeat extensin-like protein 1
Plant cell wall modification	Wall proteins	Extensins	LOC107815983	1.128		-1.61	14.46	8.091	11.198	leucine-rich repeat extensin-like protein 3
Plant cell wall modification	Wall proteins	Extensins	LOC107829315	-1.269			0.794	2.226	3.221	leucine-rich repeat extensin-like protein 2
Plant cell wall modification	Wall proteins	Extensins	LOC107784529	-1.316			0.896	2.531	3.735	leucine-rich repeat extensin-like protein 6
Plant cell wall modification	Wall proteins	Extensins	LOC107774102	-1.47		1.024	5.012	17.335	23.49	proline-rich extensin-like protein EPR1
Plant cell wall modification	Wall proteins	Extensins	LOC107815744	-1.556		1.751	0.326	1.862	1.61	proline-rich extensin-like protein EPR1
Plant cell wall modification	Wall proteins	Extensins	LOC107794784	-2.146		1.477	22.137	106.738	166.909	pollen-specific leucine-rich repeat extensin-like protein 1
Plant cell wall modification	Wall proteins	Extensins	LOC107792700	-3.207		2.478	10.449	98.397	161.868	pollen-specific leucine-rich repeat extensin-like protein 1
Plant cell wall modification	Wall proteins	Extensins	LOC107830764	-3.778		2.224	0.309	2.474	6.986	leucine-rich repeat extensin-like protein 3
Plant cell wall modification	Wall proteins	Extensins	LOC107779633	-5.212		4.682	0.137	6.692	9.297	leucine-rich repeat extensin-like protein 3
Plant cell wall modification	Wall proteins	Extensins	LOC107818130	-7.691	-1.138	6.538	0.105	17.341	37.895	leucine-rich repeat extensin-like protein 4
Plant cell wall modification	Wall proteins	Extensins	LOC107794503	-8.346			0	1.883	4.419	leucine-rich repeat extensin-like protein 4
Plant cell wall modification	Wall proteins	Extensins	LOC107758946	-9.721	-1.402	8.254	0	1.958	5.2	leucine-rich repeat extensin-like protein 4
Plant cell wall modification	Wall proteins	Extensins	LOC107794501	-9.903	-1.829	8.009	0	3.456	12.359	leucine-rich repeat extensin-like protein 4
Plant cell wall modification	Wall proteins	Extensins	LOC107767780	-12.003		10.962	0	13.221	25.378	leucine-rich repeat extensin-like protein 4
Plant cell wall modification	Wall proteins	Extensins	LOC107794663		2.49	1.811	0.23	1.372	0.241	extensin-2-like
Plant cell wall modification	Wall proteins	Extensins	LOC107782891		-1.142		13.303	17.33	38.914	pollen-specific leucine-rich repeat extensin-like protein 1
Plant cell wall modification	Wall proteins	Extensins	LOC107830091		-1.387	-1.355	30.95	20.321	54.281	pollen-specific leucine-rich repeat extensin-like protein 1
Plant cell wall modification	Wall proteins	Extensins	LOC107812641			1.106	0.965	3.465	2.968	leucine-rich repeat extensin-like protein 4
Plant cell wall modification	Wall proteins	Extensins	LOC107822178			-1.088	12.733	10.193	14.762	leucine-rich repeat extensin-like protein 4
Plant cell wall modification	Wall proteins	Glycine-rich proteins	LOC107799459	5.226		-3.916	6.058	0.665	0.259	putative glycine-rich cell wall structural protein 1
Plant cell wall modification	Wall proteins	Glycine-rich proteins	LOC107778305	5.139		-3.58	17.378	2.451	0.81	putative glycine-rich cell wall structural protein 1
Plant cell wall modification	Wall proteins	Glycine-rich proteins	LOC107778022	2.871			43.989	27.793	9.998	glycine-rich protein-like
Plant cell wall modification	Wall proteins	Glycine-rich proteins	LOC107804036	2.254		-1.582	3.643	1.978	1.253	glycine-rich domain-containing protein 2
Plant cell wall modification	Wall proteins	Glycine-rich proteins	LOC107831436	1.214	1.413		0.678	1.332	0.501	glycine-rich domain-containing protein 2-like
Plant cell wall modification	Wall proteins	Glycine-rich proteins	LOC107764218	1.014			2.8	4.081	2.339	glycine-rich domain-containing protein 2-like
Plant cell wall modification	Wall proteins	Glycine-rich proteins	LOC107818395	-1.899			1.631	5.363	10.501	glycine-rich cell wall structural protein-like isoform X1
Plant cell wall modification	Wall proteins	Glycine-rich proteins	LOC107766963	-2.11		1.406	1.373	6.295	9.977	putative glycine-rich cell wall structural protein 1
Plant cell wall modification	Wall proteins	Glycine-rich proteins	LOC107791294	-2.419		2.154	110.725	845.682	976.108	glycine-rich protein-like
Plant cell wall modification	Wall proteins	Glycine-rich proteins	LOC107808809	-2.433	-1.333		0.298	1.099	2.745	glycine-rich cell wall structural protein-like
Plant cell wall modification	Wall proteins	Glycine-rich proteins	LOC107816524	-2.661		2.247	3.623	29.62	38.852	glycine-rich cell wall structural protein-like
Plant cell wall modification	Wall proteins	Glycine-rich proteins	LOC107807593	-2.75		2.736	392.036	4560.81	4494.95	glycine-rich protein isoform X1
Plant cell wall modification	Wall proteins	Glycine-rich proteins	LOC107828884	-2.818		2.219	1.302	10.783	15.47	putative glycine-rich cell wall structural protein 1
Plant cell wall modification	Wall proteins	Glycine-rich proteins	LOC107764783	-3.31			0.212	2.699	3.526	glycine-rich cell wall structural protein-like
Plant cell wall modification	Wall proteins	Glycine-rich proteins	LOC107819148	-3.894	-1.38	2.507	10.425	103.62	256.985	glycine-rich cell wall structural protein 2-like
Plant cell wall modification	Wall proteins	Glycine-rich proteins	LOC107794540	-3.903		3.316	0.32	5.69	8.169	glycine-rich cell wall structural protein 1-like
Plant cell wall modification	Wall proteins	Glycine-rich proteins	LOC107762234	-4.223		2.883	3.24	41.401	98.122	glycine-rich protein DOT1-like
Plant cell wall modification	Wall proteins	Glycine-rich proteins	LOC107791174	-4.293		3.302	19.014	323.727	626.761	glycine-rich cell wall structural protein-like
Plant cell wall modification	Wall proteins	Glycine-rich proteins	LOC107832230	-4.384	-1.685		0.241	2.737	8.552	glycine-rich cell wall structural protein-like
Plant cell wall modification	Wall proteins	Glycine-rich proteins	LOC107816805	-4.748		3.135	58.075	835.175	2568.27	glycine-rich cell wall structural protein 1.8-like
Plant cell wall modification	Wall proteins	Glycine-rich proteins	LOC107764924	-4.903		6.397	2.886	426.731	148.5	glycine-rich protein-like
Plant cell wall modification	Wall proteins	Glycine-rich proteins	LOC107760441	-5.411		4.237	2.15	70.568	152.119	putative glycine-rich cell wall structural protein 1
Plant cell wall modification	Wall proteins	Glycine-rich proteins	LOC107784507	-5.663		4.89	0.199	10.214	17.249	glycine-rich cell wall structural protein 2-like
Plant cell wall modification	Wall proteins	Glycine-rich proteins	LOC107792175	-6.582		6.092	0.057	7.645	10.792	putative glycine-rich cell wall structural protein 1
Plant cell wall modification	Wall proteins	Glycine-rich proteins	LOC107783164	-6.667	-1.7	4.964	1.828	99.97	309.466	glycine-rich cell wall structural protein-like
Plant cell wall modification	Wall proteins	Glycine-rich proteins	LOC107825114	-6.939		5.575	0.11	9.531	23.558	glycine-rich cell wall structural protein 2-like
Plant cell wall modification	Wall proteins	Glycine-rich proteins	LOC107785096			2.875	6.859	80.264	42.478	glycine-rich cell wall structural protein 1.8-like
Plant cell wall modification	Wall proteins	Glycine-rich proteins	LOC107826008			-1.088	64.945	52.423	68.188	glycine-rich protein A3-like
Plant cell wall modification	Wall proteins	Heparanase-like proteins	LOC107813759	1.698			5.731	4.619	2.967	heparanase-like protein 3
Plant cell wall modification	Wall proteins	Heparanase-like proteins	LOC107813165	-1.644			1.594	4.673	8.432	heparanase-like protein 3
Plant cell wall modification	Wall proteins	Heparanase-like proteins	LOC107830348	-1.708		1.271	0.178	0.735	0.967	heparanase-like protein 2 isoform X1
Plant cell wall modification	Wall proteins	Heparanase-like proteins	LOC107789624	-2.099		1.74	0.221	1.249	1.602	heparanase-like protein 3
Plant cell wall modification	Wall proteins	Heparanase-like proteins	LOC107828335	-2.205		1.388	2.124	9.502	16.545	heparanase-like protein 3
Plant cell wall modification	Wall proteins	Heparanase-like proteins	LOC107832071			1.431	0.514	2.363	1.705	heparanase-like protein 2 isoform X1
Plant cell wall modification	Wall proteins	Other cell wall proteins	LOC107765946	9.412		-7.604	6.541	0.038	0	casparian strip membrane protein 3-like
Plant cell wall modification	Wall proteins	Other cell wall proteins	LOC107769035	8.872		-5.751	4.536	0.14	0	casparian strip membrane protein 3-like
Plant cell wall modification	Wall proteins	Other cell wall proteins	LOC107803370	4.939		-4.086	77.089	7.485	4.275	protein PMR5-like
Plant cell wall modification	Wall proteins	Other cell wall proteins	LOC107790670	3.971		-3.446	157.543	23.436	17.034	protein PMR5-like
Plant cell wall modification	Wall proteins	Other cell wall proteins	LOC107816377	2.797		-2.007	83.834	33.418	20.427	protein PMR5-like
Plant cell wall modification	Wall proteins	Other cell wall proteins	LOC107808322	-1.456		1.528	43.818	221.704	206.154	cell wall / vacuolar inhibitor of fructosidase 1-like
Plant cell wall modification	Wall proteins	Other cell wall proteins	LOC107797249	-1.531			0.384	0.731	1.837	cell wall protein DAN4-like
Plant cell wall modification	Wall proteins	Other cell wall proteins	LOC107778184	-1.977			0.44	1.838	2.965	cell wall / vacuolar inhibitor of fructosidase 2-like
Plant cell wall modification	Wall proteins	Other cell wall proteins	LOC107767187	-2.363		2.035	4.666	32.321	40.347	vegetative cell wall protein gp1-like isoform X1
Plant cell wall modification	Wall proteins	Other cell wall proteins	LOC107792252	-2.462		2.13	43.114	326.099	402.645	cell wall / vacuolar inhibitor of fructosidase 1-like
Plant cell wall modification	Wall proteins	Other cell wall proteins	LOC107820187	-3.917		2.299	10.305	81.273	258.505	repetitive proline-rich cell wall protein 1-like
Plant cell wall modification	Wall proteins	Other cell wall proteins	LOC107802007	-4.132		3.591	1.647	33.617	48.676	vegetative cell wall protein gp1-like
Plant cell wall modification	Wall proteins	Other cell wall proteins	LOC107796385	-4.595		3.517	0.687	13.376	27.679	vegetative cell wall protein gp1-like
Plant cell wall modification	Wall proteins	Other cell wall proteins	LOC107788809	-5.511		3.545	2.637	48.951	199.953	repetitive proline-rich cell wall protein 1-like
Plant cell wall modification	Wall proteins	Other TBL-like proteins	LOC107806195	6.499		-4.731	7.769	0.486	0.137	protein trichome birefringence-like 41
Plant cell wall modification	Wall proteins	Other TBL-like proteins	LOC107792511	3.155		-2.209	4.284	1.517	0.812	protein trichome birefringence-like 4
Plant cell wall modification	Wall proteins	Other TBL-like proteins	LOC107806033	2.916		-1.834	23.816	11.148	5.266	protein trichome birefringence-like 37
Plant cell wall modification	Wall proteins	Other TBL-like proteins	LOC107829896	1.552		-1.005	2.093	1.795	1.191	protein trichome birefringence-like 11
Plant cell wall modification	Wall proteins	Other TBL-like proteins	LOC107795476	1.491		-3.033	6.01	1.171	3.498	protein trichome birefringence-like 43
Plant cell wall modification	Wall proteins	Other TBL-like proteins	LOC107826606	1.254		-1.588	3.31	1.857	2.348	protein trichome berefringence-like 7
Plant cell wall modification	Wall proteins	Other TBL-like proteins	LOC107782761	-1.108			1.327	4.344	4.836	protein trichome birefringence-like 25
Plant cell wall modification	Wall proteins	Other TBL-like proteins	LOC107793689	-1.116			1.058	2.567	3.939	protein trichome birefringence-like 12
Plant cell wall modification	Wall proteins	Other TBL-like proteins	LOC107776292	-1.39			2.077	5.925	9.122	protein trichome berefringence-like 7
Plant cell wall modification	Wall proteins	Other TBL-like proteins	LOC107782563	-1.761		1.114	2.094	7.803	12.032	protein trichome birefringence-like 23
Plant cell wall modification	Wall proteins	Other TBL-like proteins	LOC107760117	-1.851		1.562	0.489	2.457	2.955	protein trichome birefringence-like 2
Plant cell wall modification	Wall proteins	Other TBL-like proteins	LOC107781950	-1.955		1.656	0.352	1.908	2.312	protein trichome birefringence-like 2 isoform X1
Plant cell wall modification	Wall proteins	Other TBL-like proteins	LOC107760955	-2.056		1.251	1.108	4.49	7.784	protein trichome birefringence-like 26 isoform X1
Plant cell wall modification	Wall proteins	Other TBL-like proteins	LOC107801016	-2.086			0.133	0.863	0.938	protein trichome birefringence-like 19
Plant cell wall modification	Wall proteins	Other TBL-like proteins	LOC107768380	-2.113		1.578	0.515	2.633	3.797	protein trichome birefringence-like 13 isoform X1
Plant cell wall modification	Wall proteins	Other TBL-like proteins	LOC107793619	-2.14		1.449	1.568	7.189	11.634	protein trichome berefringence-like 7
Plant cell wall modification	Wall proteins	Other TBL-like proteins	LOC107799208	-2.402		1.927	0.418	2.691	3.745	protein trichome birefringence-like 13 isoform X1
Plant cell wall modification	Wall proteins	Other TBL-like proteins	LOC107804442	-2.425		2.284	0.126	1.046	1.139	protein trichome birefringence-like 14
Plant cell wall modification	Wall proteins	Other TBL-like proteins	LOC107799685	-2.542		1.961	0.28	1.83	2.736	protein trichome birefringence-like 19
Plant cell wall modification	Wall proteins	Other TBL-like proteins	LOC107764985	-2.583		1.885	0.462	3.054	4.877	protein trichome birefringence-like 25
Plant cell wall modification	Wall proteins	Other TBL-like proteins	LOC107805357	-2.671		2.567	0.664	6.828	7.117	protein trichome birefringence-like
Plant cell wall modification	Wall proteins	Other TBL-like proteins	LOC107795280	-2.738		2.513	0.162	1.595	1.824	protein trichome birefringence-like
Plant cell wall modification	Wall proteins	Other TBL-like proteins	LOC107824888	-3.382	-1.913	1.462	0.407	1.892	7.104	protein trichome birefringence-like 41 isoform X1
Plant cell wall modification	Wall proteins	Other TBL-like proteins	LOC107790501	-3.466		2.869	0.443	5.507	8.187	protein trichome birefringence-like 41
Plant cell wall modification	Wall proteins	Other TBL-like proteins	LOC107799078	-3.61		2.864	0.771	9.707	15.937	protein trichome birefringence-like 23
Plant cell wall modification	Wall proteins	Other TBL-like proteins	LOC107801571	-3.659		2.821	0.147	1.813	3.196	protein trichome birefringence-like 6
Plant cell wall modification	Wall proteins	Other TBL-like proteins	LOC107794370	-3.664		2.779	0.265	3.055	5.625	protein trichome birefringence-like 19
Plant cell wall modification	Wall proteins	Other TBL-like proteins	LOC107828428	-3.687	-1.522		0.04	0.308	0.895	protein trichome birefringence-like 42
Plant cell wall modification	Wall proteins	Other TBL-like proteins	LOC107816057	-3.727		3.522	0.1	1.98	2.246	protein trichome birefringence-like 41
Plant cell wall modification	Wall proteins	Other TBL-like proteins	LOC107767433	-4.106		4.158	0.299	9.167	8.62	protein trichome birefringence-like
Plant cell wall modification	Wall proteins	Other TBL-like proteins	LOC107788730	-4.194			0.05	1.04	1.661	protein trichome birefringence-like 42
Plant cell wall modification	Wall proteins	Other TBL-like proteins	LOC107766780	-4.206		3.808	0.204	4.825	6.338	protein trichome birefringence-like 41
Plant cell wall modification	Wall proteins	Other TBL-like proteins	LOC107810956	-4.392		3.676	0.919	19.706	32.288	protein trichome birefringence-like 34
Plant cell wall modification	Wall proteins	Other TBL-like proteins	LOC107820097	-4.725		4.074	0.215	6.047	9.391	protein trichome birefringence-like 25
Plant cell wall modification	Wall proteins	Other TBL-like proteins	LOC107791101	-5.146		4.515	0.177	7.059	10.48	protein trichome birefringence-like
Plant cell wall modification	Wall proteins	Other TBL-like proteins	LOC107788275	-5.811		5.341	0.082	5.855	8.123	protein trichome birefringence-like 19
Plant cell wall modification	Wall proteins	Other TBL-like proteins	LOC107829486	-5.852		4.777	0.039	2.065	4.178	protein trichome birefringence-like 19
Plant cell wall modification	Wall proteins	Other TBL-like proteins	LOC107830584	-5.974	-1.796	4.165	1.129	34.038	116.197	protein trichome birefringence-like 36
Plant cell wall modification	Wall proteins	Other TBL-like proteins	LOC107798515	-6.228	-1.238	4.974	0.093	5.344	12.463	protein trichome birefringence-like 26
Plant cell wall modification	Wall proteins	Other TBL-like proteins	LOC107797195	-6.388		5.371	0.141	9.818	19.662	protein trichome birefringence-like 39
Plant cell wall modification	Wall proteins	Other TBL-like proteins	LOC107805204	-6.827	-1.938	4.877	0.585	28.595	107.278	protein trichome birefringence-like 36
Plant cell wall modification	Wall proteins	Other TBL-like proteins	LOC107798800	-6.83	-1.513	5.302	0.032	2.508	7.061	protein trichome birefringence-like 19
Plant cell wall modification	Wall proteins	Other TBL-like proteins	LOC107790500	-6.995		6.051	0.194	21.344	40.834	protein trichome birefringence-like 41 isoform X1
Plant cell wall modification	Wall proteins	Other TBL-like proteins	LOC107826962	-7.536	-1.044	6.474	0.064	10.11	20.797	protein trichome birefringence-like 41
Plant cell wall modification	Wall proteins	Other TBL-like proteins	LOC107788276	-8.665		8.238	0.067	37.27	49.305	protein trichome birefringence-like 19
Plant cell wall modification	Wall proteins	Other TBL-like proteins	LOC107829487	-10.07		8.799	0	2.54	5.659	protein trichome birefringence-like 19

## Sheet: Cell cycle
Supercategory	Category	Subcategory	RefSeq gene ID	TI vs Non-infected, log2FC	LI vs Non-infected, log2FC	LI vs TI, log2FC	TI absolute expression level, mean TPM	LI absolute expression level, mean TPM	Non-infected plants absolute expression level, mean TPM	Annotation
Cell cycle	Cyclin-dependent kinases	Cyclin-dependent kinases	LOC107820152	2.599		-1.704	121.173	60.542	33.922	cyclin-dependent protein kinase inhibitor SMR2-like
Cell cycle	Cyclin-dependent kinases	Cyclin-dependent kinases	LOC107786402	2.111		-1.437	22.129	13.736	8.733	cyclin-dependent kinase F-1-like
Cell cycle	Cyclin-dependent kinases	Cyclin-dependent kinases	LOC107831674	1.491		-1.115	17.627	13.871	10.668	cyclin-dependent kinase F-1-like
Cell cycle	Cyclin-dependent kinases	Cyclin-dependent kinases	LOC107808293	1.383			4.05	4.09	2.627	cyclin-dependent kinase E-1-like
Cell cycle	Cyclin-dependent kinases	Cyclin-dependent kinases	LOC107804852	1.311			13.744	15.122	9.47	cyclin-dependent kinase C-1-like
Cell cycle	Cyclin-dependent kinases	Cyclin-dependent kinases	LOC107775847	1.076			3.814	3.979	3.073	cell division control protein 48 homolog B-like isoform X1
Cell cycle	Cyclin-dependent kinases	Cyclin-dependent kinases	LOC107805625	1.051			8.358	8.19	6.859	cyclin-dependent kinase E-1-like] [exception=annotated by transcript or proteomic data
Cell cycle	Cyclin-dependent kinases	Cyclin-dependent kinases	LOC107785170	-1.375		1.178	8.291	31.961	36.107	cell division control protein 2 homolog A
Cell cycle	Cyclin-dependent kinases	Cyclin-dependent kinases	LOC107786845			1.539	0.513	2.59	2.366	cyclin-dependent kinase inhibitor 3-like isoform X1
Cell cycle	Cyclin-dependent kinases	Cyclin-dependent kinases	LOC107800762	-1.499			2.69	7.368	12.801	cyclin-dependent kinase inhibitor 7-like isoform X1
Cell cycle	Cyclin-dependent kinases	Cyclin-dependent kinases	LOC107815834	-1.561			2.135	6.758	10.656	cyclin-dependent kinase inhibitor 7-like
Cell cycle	Cyclin-dependent kinases	Cyclin-dependent kinases	LOC107820952	-1.646			3.358	6.94	17.586	cyclin-dependent kinase inhibitor 7-like isoform X1
Cell cycle	Cyclin-dependent kinases	Cyclin-dependent kinases	LOC107830774	-1.7		1.338	4.479	19.467	24.626	cyclin-dependent kinase inhibitor 5-like
Cell cycle	Cyclin-dependent kinases	Cyclin-dependent kinases	LOC107818324	-1.778		1.274	2.279	9.491	13.189	cell division control protein 2 homolog A-like
Cell cycle	Cyclin-dependent kinases	Cyclin-dependent kinases	LOC107775099	-1.962		1.678	2.414	13.247	15.877	cell division control protein 2 homolog A-like
Cell cycle	Cyclin-dependent kinases	Cyclin-dependent kinases	LOC107797539	-2.388		2.325	1.592	13.914	13.986	cell division control protein 2 homolog D
Cell cycle	Cyclin-dependent kinases	Cyclin-dependent kinases	LOC107825520	-2.426		1.837	1.203	7.449	10.883	cyclin-dependent kinase inhibitor 7-like
Cell cycle	Cyclin-dependent kinases	Cyclin-dependent kinases	LOC107816422	-2.512		2.477	0.301	2.882	2.862	cell division control protein 45 homolog
Cell cycle	Cyclin-dependent kinases	Cyclin-dependent kinases	LOC107807664	-3.828		3.659	0.314	6.813	7.378	cell division control protein 2 homolog C
Cell cycle	Cyclin-dependent kinases	Cyclin-dependent kinases	LOC107798021	-4.035	-1.072	2.951	0.496	6.758	14.059	cyclin-dependent kinase inhibitor 7-like isoform X1
Cell cycle	Cyclin-dependent kinases	Cyclin-dependent kinases	LOC107816968	-4.662		4.254	0.261	8.677	11.003	cell division control protein 2 homolog C-like
Cell cycle	Cyclin-dependent kinases	Cyclin-dependent kinases	LOC107789612	-5.615			0.007	0.726	0.846	cell division control protein 6 homolog B-like
Cell cycle	Cyclin-dependent kinases	Cyclin-dependent kinases	LOC107780802			3.962	0.033	0.923	0.594	cell division control protein 6 homolog B-like
Cell cycle	Cyclins	Cyclins	LOC107829234	-1.217		1.126	0.995	3.812	3.98	cyclin-U1-1-like
Cell cycle	Cyclins	Cyclins	LOC107824349	-1.234			11.238	26.472	44.43	cyclin-B1-2-like
Cell cycle	Cyclins	Cyclins	LOC107807170	-1.297		1.105	1.34	4.908	5.593	cyclin-D-binding Myb-like transcription factor 1
Cell cycle	Cyclins	Cyclins	LOC107799575	-1.408			0.363	1.336	1.678	cyclin-C1-2-like
Cell cycle	Cyclins	Cyclins	LOC107776679	-1.464			1.213	3.523	5.712	cyclin-D-binding Myb-like transcription factor 1
Cell cycle	Cyclins	Cyclins	LOC107780223	-1.58		1.606	5.941	30.548	29.891	cyclin-D4-1-like
Cell cycle	Cyclins	Cyclins	LOC107816272	-1.702			2.261	7.402	12.267	cyclin-P3-1-like
Cell cycle	Cyclins	Cyclins	LOC107774182	-1.732			3.74	11.507	21.004	cyclin-P3-1-like
Cell cycle	Cyclins	Cyclins	LOC107811449	-1.798			2.284	6.698	13.393	cyclin-U4-1-like
Cell cycle	Cyclins	Cyclins	LOC107782163	-1.863		1.651	2.52	13.595	15.553	cyclin-D3-2-like
Cell cycle	Cyclins	Cyclins	LOC107762855	-1.97			1.395	5.491	9.287	putative cyclin-D6-1 isoform X1
Cell cycle	Cyclins	Cyclins	LOC107804360	-2.084		2.168	0.173	1.364	1.257	G2/mitotic-specific cyclin-2-like
Cell cycle	Cyclins	Cyclins	LOC107807174	-2.09		1.365	0.71	3.128	5.129	cyclin-D-binding Myb-like transcription factor 1
Cell cycle	Cyclins	Cyclins	LOC107789143	-2.15			0.444	1.843	3.338	cyclin-U4-1-like
Cell cycle	Cyclins	Cyclins	LOC107806001	-2.23		2.831	1.127	14.591	9.131	cyclin-D1-1-like
Cell cycle	Cyclins	Cyclins	LOC107804529	-2.271		2.769	0.23	2.734	1.866	putative cyclin-A3-1
Cell cycle	Cyclins	Cyclins	LOC107784610	-2.539			0.416	1.965	4.035	cyclin-U4-1-like
Cell cycle	Cyclins	Cyclins	LOC107798635	-2.712			0.461	1.613	5.08	cyclin-D3-1-like isoform X1
Cell cycle	Cyclins	Cyclins	LOC107781533	-2.723		2.724	0.133	1.567	1.495	putative cyclin-B3-1 isoform X1
Cell cycle	Cyclins	Cyclins	LOC107818644	-2.733		1.616	1.177	6.159	13.172	cyclin-P3-1-like isoform X1
Cell cycle	Cyclins	Cyclins	LOC107784510	-2.803		2.221	1.376	10.975	16.131	cyclin-U4-1-like
Cell cycle	Cyclins	Cyclins	LOC107795100	-2.846		3.414	0.137	2.594	1.678	putative cyclin-A3-1
Cell cycle	Cyclins	Cyclins	LOC107761856	-2.853		2.862	0.177	2.2	2.152	cyclin-A2-2-like isoform X1
Cell cycle	Cyclins	Cyclins	LOC107795513	-2.987		2.474	0.672	6.503	9.071	cyclin-P3-1-like
Cell cycle	Cyclins	Cyclins	LOC107832697	-3.029	-1.247	1.771	1.061	6.198	14.537	cyclin-D3-1-like
Cell cycle	Cyclins	Cyclins	LOC107812841	-3.198		3.109	0.277	4.129	4.22	G2/mitotic-specific cyclin S13-7-like
Cell cycle	Cyclins	Cyclins	LOC107761487	-3.383		3.023	0.104	1.442	1.824	G2/mitotic-specific cyclin-2-like isoform X1
Cell cycle	Cyclins	Cyclins	LOC107792202	-3.526	-1.156	2.361	0.447	4.02	8.802	cyclin-D3-2-like
Cell cycle	Cyclins	Cyclins	LOC107822562	-3.709		3.019	0.215	3.077	4.684	G2/mitotic-specific cyclin S13-7-like
Cell cycle	Cyclins	Cyclins	LOC107822855	-3.713		3.492	0.098	1.976	2.136	G2/mitotic-specific cyclin S13-7-like isoform X1
Cell cycle	Cyclins	Cyclins	LOC107822058	-3.729		3.543	0.082	1.667	1.787	G2/mitotic-specific cyclin-2-like isoform X1
Cell cycle	Cyclins	Cyclins	LOC107767057	-3.772		3.773	0.062	1.431	1.396	G2/mitotic-specific cyclin-1-like
Cell cycle	Cyclins	Cyclins	LOC107788519	-3.845		3.385	0.071	1.23	1.689	putative cyclin-A3-1
Cell cycle	Cyclins	Cyclins	LOC107794571	-3.861		4.394	0.093	3.488	2.333	cyclin-A1-4-like isoform X1
Cell cycle	Cyclins	Cyclins	LOC107802578	-3.887		3.846	0.173	4.294	4.236	G2/mitotic-specific cyclin S13-7-like
Cell cycle	Cyclins	Cyclins	LOC107787921	-3.909		2.493	0.469	4.438	11.759	cyclin-D3-3-like
Cell cycle	Cyclins	Cyclins	LOC107776403	-4.009			0.04	0.87	1.092	G2/mitotic-specific cyclin-2-like
Cell cycle	Cyclins	Cyclins	LOC107824747	-4.03		3.842	0.168	4.16	4.566	G2/mitotic-specific cyclin S13-7-like isoform X1
Cell cycle	Cyclins	Cyclins	LOC107810034	-4.078			0.064	1.996	1.849	cyclin-A2-2-like isoform X1
Cell cycle	Cyclins	Cyclins	LOC107772402	-4.098		4.114	0.254	7.672	7.467	putative cyclin-D6-1 isoform X1
Cell cycle	Cyclins	Cyclins	LOC107793085	-4.148	-1.177	2.963	0.376	5.118	11.321	cyclin-D3-1-like
Cell cycle	Cyclins	Cyclins	LOC107776502	-4.25		4.04	0.104	2.904	3.254	G2/mitotic-specific cyclin-2-like
Cell cycle	Cyclins	Cyclins	LOC107781602	-4.35		3.768	0.115	2.865	4.234	cyclin-D3-3-like isoform X1
Cell cycle	Cyclins	Cyclins	LOC107806660	-4.657		4.239	0.19	6.209	7.995	G2/mitotic-specific cyclin-2-like
Cell cycle	Cyclins	Cyclins	LOC107801554	-4.774		4.184	0.164	5.14	7.417	G2/mitotic-specific cyclin S13-7-like
Cell cycle	Cyclins	Cyclins	LOC107817354	-4.998		4.86	0.025	1.263	1.347	G2/mitotic-specific cyclin-2-like isoform X1
Cell cycle	Cyclins	Cyclins	LOC107783616	-5.379		5.596	0.034	2.937	2.38	cyclin-A1-4-like
Cell cycle	Cyclins	Cyclins	LOC107776168	-5.396		4.469	0.519	19.619	36.486	cyclin-D3-1-like
Cell cycle	Cyclins	Cyclins	LOC107803213	-6.072		6.25	0.074	9.506	8.613	cyclin-U2-2-like
Cell cycle	Cyclins	Cyclins	LOC107760468	-8.373		7.566	0.046	16.444	29.354	cyclin-U2-1-like
Cell cycle	Cyclins	Cyclins	LOC107816688			1.403	0.658	3.084	2.579	cyclin-U1-1-like
Cell cycle	Cyclins	Cyclins	LOC107827595			1.106	0.574	2.117	1.808	G2/mitotic-specific cyclin C13-1-like isoform X1
Cell cycle	Cyclins	Cyclins	LOC107824914			1.043	0.626	2.185	1.252	G2/mitotic-specific cyclin C13-1-like
Cell cycle	Kinesin-related	Kinesin-related	LOC107767620	8.761		-3.661	2.086	0.258	0.005	kinesin-4-like
Cell cycle	Kinesin-related	Kinesin-related	LOC107769399	7.291			1.054	0.258	0.01	kinesin-4-like isoform X1
Cell cycle	Kinesin-related	Kinesin-related	LOC107761082	7	3.276	-3.743	12.08	1.466	0.157	uncharacterized protein LOC107761082
Cell cycle	Kinesin-related	Kinesin-related	LOC107816338	3.713			0.579	0.244	0.074	P-loop NTPase domain-containing protein LPA1 homolog 2-like
Cell cycle	Kinesin-related	Kinesin-related	LOC107797684	2.026		-1.76	1.653	0.823	0.675	kinesin-related protein 4-like isoform X1
Cell cycle	Kinesin-related	Kinesin-related	LOC107809223	1.926		-1.785	14.793	7.265	6.608	P-loop NTPase domain-containing protein LPA1 homolog 2-like
Cell cycle	Kinesin-related	Kinesin-related	LOC107828735	1.343		-1.267	1.606	1.18	1.085	probable 125 kDa kinesin-related protein
Cell cycle	Kinesin-related	Kinesin-related	LOC107832584	1.235		-1.934	2.766	1.223	1.974	armadillo repeat-containing kinesin-like protein 1 isoform X1
Cell cycle	Kinesin-related	Kinesin-related	LOC107804220	1.158			4.544	4.392	3.451	armadillo repeat-containing protein LFR-like
Cell cycle	Kinesin-related	Kinesin-related	LOC107796397	-1.013		1.02	3.908	13.675	13.402	kinesin-like protein KCA2
Cell cycle	Kinesin-related	Kinesin-related	LOC107769024	-1.02		1.253	0.631	2.578	2.163	kinesin-like protein KIFC3
Cell cycle	Kinesin-related	Kinesin-related	LOC107761671	-1.076			1.319	4.506	4.705	armadillo repeat-containing protein LFR-like
Cell cycle	Kinesin-related	Kinesin-related	LOC107815366	-1.113			5.533	15.733	20.291	kinesin-13A-like
Cell cycle	Kinesin-related	Kinesin-related	LOC107819947	-1.125			7.868	19.139	28.921	kinesin-related protein 4-like isoform X1
Cell cycle	Kinesin-related	Kinesin-related	LOC107792614	-1.411			0.407	1.21	1.821	kinesin-like protein FRA1] [exception=annotated by transcript or proteomic data
Cell cycle	Kinesin-related	Kinesin-related	LOC107816679	-1.45		1.406	0.541	2.482	2.498	kinesin-related protein 13 isoform X1
Cell cycle	Kinesin-related	Kinesin-related	LOC107761405	-1.535		1.148	2.199	8.39	10.784	kinesin-like protein FRA1 isoform X1
Cell cycle	Kinesin-related	Kinesin-related	LOC107804796	-1.551			1.184	3.662	5.907	kinesin-like protein FRA1] [frame=2
Cell cycle	Kinesin-related	Kinesin-related	LOC107787552	-1.599		1.692	0.963	5.325	4.936	kinesin light chain 4-like
Cell cycle	Kinesin-related	Kinesin-related	LOC107820850	-1.851		1.688	1.215	6.714	7.398	kinesin KP1-like
Cell cycle	Kinesin-related	Kinesin-related	LOC107786279	-1.901		1.478	1.967	9.386	12.404	kinesin-like protein NACK2 isoform X1
Cell cycle	Kinesin-related	Kinesin-related	LOC107787622	-1.904		1.514	1.207	5.931	7.69	armadillo repeat-containing protein LFR-like
Cell cycle	Kinesin-related	Kinesin-related	LOC107796008	-1.937		1.565	1.853	9.469	12.044	kinesin-like protein FRA1 isoform X1
Cell cycle	Kinesin-related	Kinesin-related	LOC107813831	-2.057		1.899	0.058	0.387	0.426	kinesin KP1-like
Cell cycle	Kinesin-related	Kinesin-related	LOC107816554	-2.062		1.494	1.729	8.317	12.066	kinesin-related protein 4-like isoform X1
Cell cycle	Kinesin-related	Kinesin-related	LOC107819298	-2.297		2.266	0.335	2.836	2.785	kinesin-like protein NACK1
Cell cycle	Kinesin-related	Kinesin-related	LOC107816432	-2.323		2.174	0.161	1.249	1.367	kinesin-like protein KIN12B
Cell cycle	Kinesin-related	Kinesin-related	LOC107762219	-2.399		1.957	0.662	4.345	5.891	kinesin-related protein 4-like
Cell cycle	Kinesin-related	Kinesin-related	LOC107769072	-2.47		2.427	0.12	1.127	1.112	armadillo repeat-containing kinesin-like protein 1 isoform X1
Cell cycle	Kinesin-related	Kinesin-related	LOC107771889	-2.511		2.021	1.619	11.348	15.59	kinesin-like calmodulin-binding protein
Cell cycle	Kinesin-related	Kinesin-related	LOC107813764	-2.567	-1.503	1.05	0.182	0.658	1.828	armadillo repeat-containing kinesin-like protein 1 isoform X1
Cell cycle	Kinesin-related	Kinesin-related	LOC107784620	-2.571		2.006	0.163	1.143	1.648	kinesin-like protein KIF15
Cell cycle	Kinesin-related	Kinesin-related	LOC107783841	-2.576		2.229	0.166	1.334	1.65	kinesin-like protein BC2
Cell cycle	Kinesin-related	Kinesin-related	LOC107775653	-2.582			0.107	0.713	1.072	kinesin-like protein NACK2 isoform X1
Cell cycle	Kinesin-related	Kinesin-related	LOC107802170	-2.74		2.467	0.142	1.392	1.602	kinesin-like protein BC2
Cell cycle	Kinesin-related	Kinesin-related	LOC107797130	-2.746		2.392	0.212	1.928	2.386	kinesin-like protein KIN12B
Cell cycle	Kinesin-related	Kinesin-related	LOC107813809	-2.759		2.071	1.531	10.941	17.572	kinesin-like protein NACK2
Cell cycle	Kinesin-related	Kinesin-related	LOC107784406	-2.856		3.346	0.077	1.377	0.949	kinesin-1-like
Cell cycle	Kinesin-related	Kinesin-related	LOC107785897	-2.979		2.747	0.093	1.058	1.235	kinesin-like protein NACK2 isoform X1
Cell cycle	Kinesin-related	Kinesin-related	LOC107782123	-3.06		2.362	0.67	5.929	9.448	kinesin-13A-like
Cell cycle	Kinesin-related	Kinesin-related	LOC107762504	-3.062		3.441	0.24	4.585	3.379	kinesin-like protein KIF22 isoform X1
Cell cycle	Kinesin-related	Kinesin-related	LOC107773967	-3.515		3.502	0.057	1.148	1.089	kinesin-like protein klp-3
Cell cycle	Kinesin-related	Kinesin-related	LOC107780456	-3.68		3.613	0.046	0.96	0.975	kinesin-related protein 11-like isoform X1
Cell cycle	Kinesin-related	Kinesin-related	LOC107805869	-3.851		3.128	0.433	6.522	10.481	kinesin-4-like
Cell cycle	Kinesin-related	Kinesin-related	LOC107812292	-3.895			0.059	0.866	1.463	kinesin-like protein KIF22
Cell cycle	Kinesin-related	Kinesin-related	LOC107809641	-4.056		3.489	0.048	1.008	1.48	kinesin-1-like protein PSS1
Cell cycle	Kinesin-related	Kinesin-related	LOC107764439	-4.083		3.751	0.127	3.003	3.612	kinesin-like protein KIN12A
Cell cycle	Kinesin-related	Kinesin-related	LOC107763690	-4.233	-1.41	2.817	0.118	1.499	3.877	kinesin KP1-like
Cell cycle	Kinesin-related	Kinesin-related	LOC107802308	-4.243	-1.257	2.969	1.925	8.704		kinesin-4-like
Cell cycle	Kinesin-related	Kinesin-related	LOC107807261	-4.305			0.029	0.496	0.958	kinesin-like protein KIF22 isoform X1
Cell cycle	Kinesin-related	Kinesin-related	LOC107788384	-4.325			0.015	0.393	0.543	kinesin-like protein CIN8
Cell cycle	Kinesin-related	Kinesin-related	LOC107799634	-4.327		4.292	0.022	0.747	0.724	kinesin-like protein KIF22
Cell cycle	Kinesin-related	Kinesin-related	LOC107809984	-4.344		4.204	0.033	1.069	1.094	kinesin-like protein KIF22
Cell cycle	Kinesin-related	Kinesin-related	LOC107820297	-4.348		3.708	0.052	1.209	1.79	kinesin-2
Cell cycle	Kinesin-related	Kinesin-related	LOC107777817	-4.484		3.713	0.525	11.829	19.793	kinesin-3-like
Cell cycle	Kinesin-related	Kinesin-related	LOC107793908	-4.784		3.941	0.076	1.994	3.498	kinesin-like protein KIF22
Cell cycle	Kinesin-related	Kinesin-related	LOC107830354	-4.819		4.241	0.352	11.38	16.651	armadillo repeat-containing kinesin-like protein 2
Cell cycle	Kinesin-related	Kinesin-related	LOC107808936	-4.911		4.434	0.025	0.942	1.288	kinesin-related protein 11-like
Cell cycle	Kinesin-related	Kinesin-related	LOC107783381	-5.022		4.655	0.08	3.619	4.515	kinesin-4-like
Cell cycle	Kinesin-related	Kinesin-related	LOC107774378	-5.131		4.987	0.036	2.026	2.101	kinesin-like protein NACK1 isoform X1
Cell cycle	Kinesin-related	Kinesin-related	LOC107809688	-5.345		4.797	0.066	3.137	4.538	kinesin-like protein NACK1 isoform X1
Cell cycle	Kinesin-related	Kinesin-related	LOC107802542	-5.348		4.821	0.087	4.336	6.205	kinesin-like protein NACK2
Cell cycle	Kinesin-related	Kinesin-related	LOC107808073	-5.387		4.853	0.043	2.161	3.068	kinesin-like protein KIF18B isoform X1
Cell cycle	Kinesin-related	Kinesin-related	LOC107774245	-5.631	-1.075	4.559	0.065	2.716	5.654	kinesin-like protein KIF2C isoform X1
Cell cycle	Kinesin-related	Kinesin-related	LOC107787766	-6.199		5.455	0.166	12.421	20.399	kinesin-3-like
Cell cycle	Kinesin-related	Kinesin-related	LOC107830900	-6.419		5.737	0.137	12.782	19.558	kinesin-4-like
Cell cycle	Kinesin-related	Kinesin-related	LOC107789615	-7.32	-1.372	5.938	0.016	1.862	4.728	kinesin KP1-like
Cell cycle	Kinesin-related	Kinesin-related	LOC107789247			4.609	0.028	1.308	0.583	kinesin-like protein KIF22
Cell cycle	Kinesin-related	Kinesin-related	LOC107787874			1.003	0.679	2.324	2.084	kinesin-like protein KIFC3
Cell cycle	Other cell cycle-related	Other cell cycle-related	LOC107818878	6.834	3.143	-3.707	17.862	2.32	0.266	protein TPX2-like isoform X1
Cell cycle	Other cell cycle-related	Other cell cycle-related	LOC107815602	2.439		-1.834	8.755	4.233	2.75	protein WVD2-like 7
Cell cycle	Other cell cycle-related	Other cell cycle-related	LOC107820024	2.325		-1.888	29.653	13.753	10.026	cell division cycle protein 48 homolog
Cell cycle	Other cell cycle-related	Other cell cycle-related	LOC107792054	1.963		-1.5	29.406	18.01	12.779	cell division cycle protein 48 homolog
Cell cycle	Other cell cycle-related	Other cell cycle-related	LOC107768884	1.819		-1.563	27.382	15.85	13.027	cell division cycle protein 48 homolog
Cell cycle	Other cell cycle-related	Other cell cycle-related	LOC107829983	1.726			6.106	5.593	3.126	kinetochore protein Spc25-like
Cell cycle	Other cell cycle-related	Other cell cycle-related	LOC107786036	1.613		-1.572	5.012	2.894	2.791	mitosis inhibitor protein kinase wee1-like
Cell cycle	Other cell cycle-related	Other cell cycle-related	LOC107790858	1.467		-1.195	22.292	16.702	13.559	cell division cycle protein 48 homolog
Cell cycle	Other cell cycle-related	Other cell cycle-related	LOC107817432	1.44		-1.025	154.157	130.797	96.745	cell division cycle protein 48 homolog
Cell cycle	Other cell cycle-related	Other cell cycle-related	LOC107781641	1.409		-1.04	53.105	43.16	33.985	peroxisomal and mitochondrial division factor 2-like
Cell cycle	Other cell cycle-related	Other cell cycle-related	LOC107788315	1.34		-1.07	27.545	22.145	18.452	peroxisomal and mitochondrial division factor 2-like
Cell cycle	Other cell cycle-related	Other cell cycle-related	LOC107803378	1.305			7.506	7.999	5.148	protein WVD2-like 7 isoform X1
Cell cycle	Other cell cycle-related	Other cell cycle-related	LOC107782857	1.243			24.374	23.955	17.46	peroxisomal and mitochondrial division factor 2-like
Cell cycle	Other cell cycle-related	Other cell cycle-related	LOC107810550	-1.095		1.187	2.729	10.743	9.887	mitotic checkpoint protein BUB3.1-like
Cell cycle	Other cell cycle-related	Other cell cycle-related	LOC107778724	-1.178			5.517	13.971	21.071	protein WVD2-like 4
Cell cycle	Other cell cycle-related	Other cell cycle-related	LOC107777306	-1.182		1.303	2.072	8.791	7.969	cell division protein FtsZ homolog 2-2, chloroplastic-like isoform X1
Cell cycle	Other cell cycle-related	Other cell cycle-related	LOC107818818	-1.209			1.598	5.254	6.259	mitotic spindle checkpoint protein MAD1-like isoform X1
Cell cycle	Other cell cycle-related	Other cell cycle-related	LOC107828870	-1.22		1.101	1.551	5.72	6.101	cell division protein FtsZ homolog 2-1, chloroplastic-like
Cell cycle	Other cell cycle-related	Other cell cycle-related	LOC107830156	-1.227		1.188	1.122	4.446	4.526	mitotic checkpoint protein BUB3.3-like
Cell cycle	Other cell cycle-related	Other cell cycle-related	LOC107830992	-1.23		1.142	0.285	1.081	1.133	plastid division protein CDP1, chloroplastic-like isoform X1
Cell cycle	Other cell cycle-related	Other cell cycle-related	LOC107779470	-1.274			2.308	7.867	9.445	plastid division protein PDV2-like
Cell cycle	Other cell cycle-related	Other cell cycle-related	LOC107807908	-1.287			0.213	0.87	0.863	cell differentiation protein RCD1 homolog
Cell cycle	Other cell cycle-related	Other cell cycle-related	LOC107813635	-1.34			2.873	9.114	12.361	protein WVD2-like 5 isoform X1
Cell cycle	Other cell cycle-related	Other cell cycle-related	LOC107776150	-1.376		1.635	0.522	2.818	2.278	protein NAP1-like
Cell cycle	Other cell cycle-related	Other cell cycle-related	LOC107782668	-1.46		1.29	1.814	7.729	8.491	cell division protein FtsZ homolog 2-2, chloroplastic-like
Cell cycle	Other cell cycle-related	Other cell cycle-related	LOC107785431	-1.492		1.025	2.567	9.099	12.212	protein WVD2-like 5 isoform X1
Cell cycle	Other cell cycle-related	Other cell cycle-related	LOC107787117	-1.529			3.859	10.364	18.835	protein WVD2-like 4
Cell cycle	Other cell cycle-related	Other cell cycle-related	LOC107825514	-1.546		1.321	0.825	3.561	4.082	protein NAP1-like
Cell cycle	Other cell cycle-related	Other cell cycle-related	LOC107766241	-1.561		1.625	0.363	1.93	1.83	mitotic checkpoint protein BUB3.3-like isoform X1
Cell cycle	Other cell cycle-related	Other cell cycle-related	LOC107830872	-1.616			0.092	0.457	0.482	protein TPX2-like
Cell cycle	Other cell cycle-related	Other cell cycle-related	LOC107794500	-1.641		1.983	0.254	1.744	1.334	mitotic checkpoint serine/threonine-protein kinase BUB1-like
Cell cycle	Other cell cycle-related	Other cell cycle-related	LOC107797697	-1.667			0.728	2.302	3.971	cell division cycle 20.1, cofactor of APC complex-like
Cell cycle	Other cell cycle-related	Other cell cycle-related	LOC107797235	-1.711		1.465	1.72	8.223	9.622	cell division protein FtsY homolog, chloroplastic-like
Cell cycle	Other cell cycle-related	Other cell cycle-related	LOC107782349	-1.744		1.733	0.152	0.893	0.884	cell cycle checkpoint protein RAD17-like isoform X1
Cell cycle	Other cell cycle-related	Other cell cycle-related	LOC107758942	-1.777		1.915	0.105	0.668	0.598	mitotic checkpoint serine/threonine-protein kinase BUB1-like
Cell cycle	Other cell cycle-related	Other cell cycle-related	LOC107783147	-1.814		1.318	1.102	4.733	6.547	mitotic apparatus protein p62-like
Cell cycle	Other cell cycle-related	Other cell cycle-related	LOC107817310	-1.875		2.282	0.22	1.842	1.359	pachytene checkpoint protein 2 homolog
Cell cycle	Other cell cycle-related	Other cell cycle-related	LOC107768321	-1.882		1.815	0.269	1.644	1.683	cell cycle checkpoint protein RAD17-like isoform X1
Cell cycle	Other cell cycle-related	Other cell cycle-related	LOC107811697	-1.942		1.654	0.708	3.824	4.613	protein WVD2-like 7
Cell cycle	Other cell cycle-related	Other cell cycle-related	LOC107807998	-1.997		1.667	0.555	2.988	3.71	cell division protein FtsZ homolog 1, chloroplastic-like
Cell cycle	Other cell cycle-related	Other cell cycle-related	LOC107797207	-2.014		1.585	2.556	13.106	17.387	plastid division protein PDV1-like
Cell cycle	Other cell cycle-related	Other cell cycle-related	LOC107777498	-2.024			0.199	1.252	1.367	cell division cycle-associated 7-like protein
Cell cycle	Other cell cycle-related	Other cell cycle-related	LOC107829689	-2.09		1.99	0.363	2.461	2.611	CDT1-like protein a, chloroplastic isoform X1
Cell cycle	Other cell cycle-related	Other cell cycle-related	LOC107827838	-2.109			0.334	1.574	2.463	protein XRI1-like
Cell cycle	Other cell cycle-related	Other cell cycle-related	LOC107794280	-2.171		1.943	1.59	10.644	12.227	protein WVD2-like 7 isoform X1
Cell cycle	Other cell cycle-related	Other cell cycle-related	LOC107784571	-2.431		2.471	0.225	2.147	2.048	protein WVD2-like 7 isoform X1
Cell cycle	Other cell cycle-related	Other cell cycle-related	LOC107826864	-2.499		2.317	1.382	11.872	13.155	cell division protein FtsZ homolog 1, chloroplastic-like
Cell cycle	Other cell cycle-related	Other cell cycle-related	LOC107776001	-2.624		2.57	0.187	1.891	1.932	CDT1-like protein a, chloroplastic isoform X1
Cell cycle	Other cell cycle-related	Other cell cycle-related	LOC107830905	-2.69		3.116	0.764	11.207	8.289	mitotic spindle checkpoint protein BUBR1-like
Cell cycle	Other cell cycle-related	Other cell cycle-related	LOC107809404	-2.701		2.912	0.478	6.274	5.311	CDT1-like protein a, chloroplastic
Cell cycle	Other cell cycle-related	Other cell cycle-related	LOC107804044	-2.71		2.658	0.7	7.578	7.704	cell division protein FtsY homolog, chloroplastic-like
Cell cycle	Other cell cycle-related	Other cell cycle-related	LOC107818438	-3.061		3.481	0.058	1.13	0.824	CDT1-like protein a, chloroplastic
Cell cycle	Other cell cycle-related	Other cell cycle-related	LOC107798433	-3.217			0.113	0.891	1.828	protein WVD2-like 7 isoform X1
Cell cycle	Other cell cycle-related	Other cell cycle-related	LOC107823939	-3.275		2.877	0.712	9.027	11.574	cell division cycle 20.2, cofactor of APC complex-like
Cell cycle	Other cell cycle-related	Other cell cycle-related	LOC107831658	-3.345		2.497	0.881	8.655	15.075	cell division cycle-associated 7-like protein
Cell cycle	Other cell cycle-related	Other cell cycle-related	LOC107792218	-3.698		3.883	0.049	1.283	1.082	protein WVD2-like 7 isoform X1
Cell cycle	Other cell cycle-related	Other cell cycle-related	LOC107809403	-3.749		4.194	0.179	5.771	4.087	CDT1-like protein a, chloroplastic
Cell cycle	Other cell cycle-related	Other cell cycle-related	LOC107797747	-3.939			0.068	1.656	1.913	protein XRI1-like
Cell cycle	Other cell cycle-related	Other cell cycle-related	LOC107787378	-4.095			0.023	0.917	0.653	protein WVD2-like 7 isoform X1
Cell cycle	Other cell cycle-related	Other cell cycle-related	LOC107760451	-4.213			0.024	0.602	0.779	CDT1-like protein a, chloroplastic
Cell cycle	Other cell cycle-related	Other cell cycle-related	LOC107759756	-4.221		3.501	0.197	3.83	6.178	protein XRI1-like
Cell cycle	Other cell cycle-related	Other cell cycle-related	LOC107792659	-4.407			0.059	1.601	2.294	cell division cycle-associated protein 7-like isoform X1
Cell cycle	Other cell cycle-related	Other cell cycle-related	LOC107768961	-4.444		3.54	2.23	44.816	81.859	protein WVD2-like 3
Cell cycle	Other cell cycle-related	Other cell cycle-related	LOC107760504	-4.515		3.944	0.235	6.372	9.166	mitotic spindle checkpoint protein MAD2 isoform X1
Cell cycle	Other cell cycle-related	Other cell cycle-related	LOC107808449	-4.669		4.528	0.079	3.221	3.324	protein TPX2-like
Cell cycle	Other cell cycle-related	Other cell cycle-related	LOC107832084	-4.715		4.595	0.045	1.925	2.003	protein TPX2-like isoform X1
Cell cycle	Other cell cycle-related	Other cell cycle-related	LOC107789551	-4.848		4.863	0.017	0.906	0.86	protein TPX2-like
Cell cycle	Other cell cycle-related	Other cell cycle-related	LOC107773142	-4.893		4.638	0.203	8.874	10.031	cell division cycle 20.2, cofactor of APC complex-like
Cell cycle	Other cell cycle-related	Other cell cycle-related	LOC107815300	-4.929	-1.286	3.634	0.602	12.777	30.989	protein WVD2-like 4
Cell cycle	Other cell cycle-related	Other cell cycle-related	LOC107819509	-5.855	-1.592	4.25	0.164	5.334	16.051	protein WVD2-like 4
Cell cycle	Other cell cycle-related	Other cell cycle-related	LOC107764043	-5.991	-1.043	4.939	0.688	35.992	73.325	protein WVD2-like 3
Cell cycle	Other cell cycle-related	Other cell cycle-related	LOC107818634	-6.203			0.009	1.058	1.694	cell division cycle-associated 7-like protein
Cell cycle	Other cell cycle-related	Other cell cycle-related	LOC107806096	-6.89		5.575	0.008	0.881	2.115	protein WVD2-like 7 isoform X1
Cell cycle	Other cell cycle-related	Other cell cycle-related	LOC107807041	-8.661		8.231	0.032	21.15	29.113	protein TPX2-like
Cell cycle	Other cell cycle-related	Other cell cycle-related	LOC107819132	-10.049		9.438	0	12.01	18.294	protein TPX2-like
Cell cycle	Other cell cycle-related	Other cell cycle-related	LOC107802559			-1.023	39.271	32.782	39.607	protein WVD2-like 1
Cell cycle	Other cell cycle-related	Other cell cycle-related	LOC107776462			-1.104	405.866	322.221	361.664	profilin-1-like
Cell cycle	Other cell cycle-related	Other cell cycle-related	LOC107828444			-1.158	13.925	10.719	14.148	protein WVD2-like 3
Cell cycle	Other cell-cycle related	Other cell-cycle related	LOC107779801	-1.596			1.45	4.964	7.482	anaphase-promoting complex subunit 7-like
Cell cycle	Patellins	Patellins	LOC107798991	-3.703		2.761	1.186	13.799	25.943	patellin-6-like
Cell cycle	Patellins	Patellins	LOC107793044	-3.903	-1.097	2.794	0.9	10.602	22.4	patellin-3-like
Cell cycle	Patellins	Patellins	LOC107802001	-4.607	-1.22	3.377	0.653	11.656	26.548	patellin-3-like
Cell cycle	Patellins	Patellins	LOC107824574	-5.012	-1.26	3.745	0.392	9.044	21.233	patellin-6-like
Cell cycle	Patellins	Patellins	LOC107815177	-5.114		4.059	0.275	7.957	15.789	patellin-4-like
Cell cycle	Patellins	Patellins	LOC107763223	-5.132		4.32	0.3	10.477	17.433	patellin-4-like
Cell cycle	Patellins	Patellins	LOC107780867			-1.279	34.797	24.903	36.331	patellin-3-like

## Sheet: Cytoskeleton
Supercategory	Category	Subcategory	RefSeq gene ID	TI vs Non-infected, log2FC	LI vs Non-infected, log2FC	LI vs TI, log2FC	TI absolute expression level, mean TPM	LI absolute expression level, mean TPM	Non-infected plants absolute expression level, mean TPM	Annotation
Cytoskeleton	Actin	Actin	LOC107830075	3.738		-2.152	71.429	25.716	9.024	actin-related protein 3
Cytoskeleton	Actin	Actin	LOC107779791	2.009		-2.213	34.173	12.589	14.415	actin-depolymerizing factor-like
Cytoskeleton	Actin	Actin	LOC107759349	1.805		-1.221	123.492	88.362	59.775	actin-101
Cytoskeleton	Actin	Actin	LOC107800553	1.439		-1.33	124.723	84.341	77.69	actin-101-like
Cytoskeleton	Actin	Actin	LOC107794883	1.418			5.768	5.122	3.695	actin-related protein 7-like isoform X1
Cytoskeleton	Actin	Actin	LOC107770364	1.313			0.639	0.584	0.436	LOW QUALITY PROTEIN: actin cytoskeleton-regulatory complex protein pan1-like] [transl_except=(pos:1234..1236,aa:Other)
Cytoskeleton	Actin	Actin	LOC107760103	1.288		-1.129	220.468	170.477	152.265	actin-depolymerizing factor-like
Cytoskeleton	Actin	Actin	LOC107817831	1.258		-2.035	91.584	38.207	64.215	actin-depolymerizing factor
Cytoskeleton	Actin	Actin	LOC107821365	1.074		-1.014	1320.24	1115.3	1065.03	actin-depolymerizing factor 2-like
Cytoskeleton	Actin	Actin	LOC107789519	1.014			11.255	10.74	9.521	actin cytoskeleton-regulatory complex protein PAN1-like
Cytoskeleton	Actin	Actin	LOC107758933	1.009			9.961	8.961	8.339	actin-related protein 2/3 complex subunit 3-like
Cytoskeleton	Actin	Actin	LOC107814129	-1.11			6.767	17.67	24.526	actin-like
Cytoskeleton	Actin	Actin	LOC107796177	-1.153		1.234	2.061	8.337	7.774	actin-53-like
Cytoskeleton	Actin	Actin	LOC107786820	-1.166			1.589	4.816	6.211	actin-like
Cytoskeleton	Actin	Actin	LOC107786822	-1.526		1.073	0.481	1.719	2.323	actin-related protein 6-like
Cytoskeleton	Actin	Actin	LOC107793808	-1.578		1.007	1.642	5.678	8.257	actin-related protein 3 isoform X1
Cytoskeleton	Actin	Actin	LOC107821481	-1.669		1.111	12.095	44.478	64.244	actin-like
Cytoskeleton	Actin	Actin	LOC107766633	-1.86		1.189	1.214	4.726	7.449	actin-related protein 3-like
Cytoskeleton	Actin	Actin	LOC107828265	-1.917		1.322	2.182	9.287	13.809	afadin- and alpha-actinin-binding protein-like
Cytoskeleton	Actin	Actin	LOC107796649	-2.49		1.628	1.612	8.345	15.076	actin-97
Cytoskeleton	Actin	Actin	LOC107769836	-6.767		5.925	0.172	18.482	33.224	actin-related protein 2/3 complex subunit 2B-like isoform X1
Cytoskeleton	Actin	Actin	LOC107785893	-10.945		10.287	0	8.245	12.409	actin-related protein 2/3 complex subunit 2B-like isoform X1
Cytoskeleton	Actin	Actin	LOC107831145				188.82	165.671	134.092	actin-7
Cytoskeleton	Actin	Actin	LOC107816838			1.954	0.204	1.404	1.294	actin-53
Cytoskeleton	Actin-related	Actin-related	LOC107782260	1.649		-1.184	13.316	9.906	7.178	protein NETWORKED 1D-like
Cytoskeleton	Actin-related	Actin-related	LOC107828237	-1.202			2.341	7.346	9.092	protein NETWORKED 1A-like
Cytoskeleton	Actin-related	Actin-related	LOC107804223	-1.366		1.192	3.117	12.456	13.692	protein NETWORKED 4A-like
Cytoskeleton	Actin-related	Actin-related	LOC107761567	-3.738		3.172	0.955	15.068	21.465	protein NETWORKED 4B-like
Cytoskeleton	Actin-related	Actin-related	LOC107827863	-4.517		4.133	0.197	6.053	7.516	protein NETWORKED 3A-like
Cytoskeleton	Actin-related	Formin-like	LOC107822966	4.495		-2.633	0.653	0.179	0.047	formin-like protein 4
Cytoskeleton	Actin-related	Formin-like	LOC107822437	3.231		-2.335	0.79	0.267	0.144	formin-like protein 4
Cytoskeleton	Actin-related	Formin-like	LOC107770834	2.229		-1.475	12.24	7.346	4.435	formin-like protein 5
Cytoskeleton	Actin-related	Formin-like	LOC107780378	2.058		-1.564	12.074	6.867	4.929	formin-like protein 5
Cytoskeleton	Actin-related	Formin-like	LOC107790092	1.916		-2.449	19.966	6.184	8.864	formin-A-like
Cytoskeleton	Actin-related	Formin-like	LOC107801531	1.633			1.119	1.139	0.616	formin-like protein 18
Cytoskeleton	Actin-related	Formin-like	LOC107821242	1.604		-1.286	2.405	1.713	1.353	formin-like protein 18
Cytoskeleton	Actin-related	Formin-like	LOC107759482	1.395		-1.14	1.572	1.231	1.014	formin-like protein 18 isoform X1
Cytoskeleton	Actin-related	Formin-like	LOC107782382	1.266			1.187	1.305	0.844	formin-like protein 18 isoform X1
Cytoskeleton	Actin-related	Formin-like	LOC107777311	1.145			7.766	8.333	5.979	formin-like protein 20
Cytoskeleton	Actin-related	Formin-like	LOC107782160	1.061		-1.402	8.009	5.184	6.533	formin-like protein 13
Cytoskeleton	Actin-related	Formin-like	LOC107823352	-1.123			0.754	2.479	2.795	formin-like protein 2] [exception=annotated by transcript or proteomic data
Cytoskeleton	Actin-related	Formin-like	LOC107806367	-1.354			1.203	3.273	5.202	formin-like protein 1
Cytoskeleton	Actin-related	Formin-like	LOC107818114	-1.583		1.403	2.145	9.739	10.816	formin-like protein 1
Cytoskeleton	Actin-related	Formin-like	LOC107831355	-1.596		1.795	0.288	1.693	1.447	formin-like protein 6
Cytoskeleton	Actin-related	Formin-like	LOC107803049	-1.703		1.648	0.13	0.676	0.709	formin-like protein 4
Cytoskeleton	Actin-related	Formin-like	LOC107780922	-2.007			0.862	3.022	5.826	formin-like protein 3 isoform X1
Cytoskeleton	Actin-related	Formin-like	LOC107816442	-2.981		2.22	0.215	1.688	2.828	formin-like protein 20
Cytoskeleton	Actin-related	Formin-like	LOC107804792	-3.058		2.05	0.182	1.297	2.54	formin-like protein 5
Cytoskeleton	Actin-related	Formin-like	LOC107761036	-3.221		3.039	0.521	7.36	8.187	formin-like protein 6
Cytoskeleton	Actin-related	Formin-like	LOC107808231	-3.54		3.337	0.25	4.26	4.873	formin-like protein 14
Cytoskeleton	Actin-related	Formin-like	LOC107771468	-3.663		3.197	0.146	2.246	3.057	formin-like protein 20
Cytoskeleton	Actin-related	Formin-like	LOC107800915			1.271	0.583	2.373	1.649	formin-like protein 6
Cytoskeleton	Ankyrin-related	Ankyrin-related	LOC107793305	8.363	6.595		14.229	6.264	0.069	ankyrin repeat-containing protein At5g02620-like
Cytoskeleton	Ankyrin-related	Ankyrin-related	LOC107769368	7.555	5.917	-1.659	6.733	3.644	0.059	ankyrin repeat-containing protein At3g12360-like
Cytoskeleton	Ankyrin-related	Ankyrin-related	LOC107762038	4.995	3.955	-1.055	6.316	5.104	0.334	ankyrin repeat-containing protein At5g02620-like
Cytoskeleton	Ankyrin-related	Ankyrin-related	LOC107765492	4.915	3.952		13.635	10.446	0.758	ankyrin repeat-containing protein At5g02620-like isoform X1
Cytoskeleton	Ankyrin-related	Ankyrin-related	LOC107805383	3.407	2.599		4.886	4.877	0.798	ankyrin repeat-containing protein At3g12360-like
Cytoskeleton	Ankyrin-related	Ankyrin-related	LOC107816540	1.345			3.306	2.892	2.185	ankyrin repeat domain-containing protein 13B-like isoform X1
Cytoskeleton	Ankyrin-related	Ankyrin-related	LOC107802335	-1.237			0.199	0.596	0.801	ankyrin repeat-containing protein At3g12360-like
Cytoskeleton	Ankyrin-related	Ankyrin-related	LOC107758926	-1.239			1.478	4.755	5.922	ankyrin repeat-containing protein At5g02620-like
Cytoskeleton	Ankyrin-related	Ankyrin-related	LOC107829940	-1.524		1.288	1.591	6.7	7.756	ankyrin repeat and SAM domain-containing protein 6-like isoform X1
Cytoskeleton	Ankyrin-related	Ankyrin-related	LOC107820678	-1.651		1.819	1.731	10.525	9.332	ankyrin repeat domain-containing protein 1-like
Cytoskeleton	Ankyrin-related	Ankyrin-related	LOC107804847	-1.962		1.837	0.184	1.105	1.199	ankyrin repeat-containing protein At5g02620-like
Cytoskeleton	Ankyrin-related	Ankyrin-related	LOC107789265	-2.052		1.312	0.569	2.427	3.99	ankyrin repeat domain-containing protein 13C-like
Cytoskeleton	Ankyrin-related	Ankyrin-related	LOC107786496	-2.161		1.923	0.471	3.14	3.628	ankyrin repeat domain-containing protein EMB506, chloroplastic-like
Cytoskeleton	Ankyrin-related	Ankyrin-related	LOC107807340	-2.228		2.196	0.382	3.005	3.015	ankyrin repeat domain-containing protein EMB506, chloroplastic-like isoform X1
Cytoskeleton	Ankyrin-related	Ankyrin-related	LOC107817424	-2.435		1.855	0.519	3.294	4.813	putative ankyrin repeat protein RF_0381
Cytoskeleton	Ankyrin-related	Ankyrin-related	LOC107816626	-2.908			0.061	0.45	0.778	protein ACCELERATED CELL DEATH 6-like
Cytoskeleton	Ankyrin-related	Ankyrin-related	LOC107793939	-3.274		2.753	0.085	0.972	1.37	ankyrin-3-like isoform X1
Cytoskeleton	Ankyrin-related	Ankyrin-related	LOC107827923	-3.602		2.782	0.146	1.694	2.956	protein ACCELERATED CELL DEATH 6-like
Cytoskeleton	Ankyrin-related	Ankyrin-related	LOC107820586	-3.887		3.848	0.07	1.737	1.777	ankyrin repeat-containing protein At5g02620-like
Cytoskeleton	Ankyrin-related	Ankyrin-related	LOC107821785		1.877		2.242	3.425	0.959	annexin D3-like isoform X1
Cytoskeleton	Ankyrin-related	Ankyrin-related	LOC107763657		1.055		15.461	27.842	13.66	ankyrin repeat-containing protein At3g12360-like
Cytoskeleton	Ankyrin-related	Ankyrin-related	LOC107767085			1.284	0.603	2.548	1.464	ankyrin repeat-containing protein At5g02620-like
Cytoskeleton	Ankyrin-related	Ankyrin-related	LOC107766309			1.142	3.11	11.737	8.895	ankyrin repeat domain-containing protein 29
Cytoskeleton	Annexin-related	Annexin-related	LOC107773388	3.174	2.217		19.945	16.434	3.624	annexin D4-like] [exception=annotated by transcript or proteomic data
Cytoskeleton	Annexin-related	Annexin-related	LOC107775984	3.114	1.931		31.367	22.239	5.957	annexin D4-like
Cytoskeleton	Annexin-related	Annexin-related	LOC107776363	2.827	1.948		39.575	34.2	9.26	annexin D4-like
Cytoskeleton	Annexin-related	Annexin-related	LOC107763461	2.252		-1.606	229.16	128.204	81.384	annexin D2-like
Cytoskeleton	Annexin-related	Annexin-related	LOC107815719	2.199		-1.796	242.159	117.72	88.754	annexin D2-like
Cytoskeleton	Annexin-related	Annexin-related	LOC107789616	-1.391		1.449	5.614	25.96	24.688	annexin D5-like
Cytoskeleton	Annexin-related	Annexin-related	LOC107825155	-1.744		1.006	93.495	314.236	514.7	annexin D1-like
Cytoskeleton	Annexin-related	Annexin-related	LOC107828666	-1.903		1.339	64.159	274.127	396.814	annexin D1-like
Cytoskeleton	Annexin-related	Annexin-related	LOC107769028	-3.886		3.302	0.247	4.391	6.518	annexin A1-like
Cytoskeleton	Annexin-related	Annexin-related	LOC107830488		4.179	1.651	1.004	5.38	0.296	annexin-like protein RJ4
Cytoskeleton	Annexin-related	Annexin-related	LOC107768591		1.835		0.425	1.717	0.478	annexin-like protein RJ4
Cytoskeleton	Endocytosis	Endocytosis	LOC107815206	8.36		-3.392	7.72	1.129	0.026	epsin-2-like
Cytoskeleton	Endocytosis	Endocytosis	LOC107796486	7.759		-3.612	4.343	0.551	0.022	IST1 homolog
Cytoskeleton	Endocytosis	Endocytosis	LOC107785010	6.464		-3.891	4.994	0.543	0.085	IST1 homolog
Cytoskeleton	Endocytosis	Endocytosis	LOC107770763	3.084		-2.358	27.588	9.299	5.546	ALG-2 interacting protein X-like
Cytoskeleton	Endocytosis	Endocytosis	LOC107826292	2.75		-1.888	28.609	13.168	7.242	AP-2 complex subunit alpha-1-like
Cytoskeleton	Endocytosis	Endocytosis	LOC107762162	2.659		-1.814	45.606	22.262	12.423	epsin-3-like isoform X1
Cytoskeleton	Endocytosis	Endocytosis	LOC107817515	2.247		-2.228	14.463	5.26	5.131	AP-2 complex subunit mu-like
Cytoskeleton	Endocytosis	Endocytosis	LOC107790580	2.242		-1.765	59.82	29.287	21.388	AP-2 complex subunit sigma
Cytoskeleton	Endocytosis	Endocytosis	LOC107808731	2.151		-2.067	36.513	14.457	13.902	AP-2 complex subunit sigma
Cytoskeleton	Endocytosis	Endocytosis	LOC107792655	2.127		-1.411	27.018	17.392	10.517	AP-2 complex subunit alpha-1-like isoform X1
Cytoskeleton	Endocytosis	Endocytosis	LOC107812365	1.966		-1.519	114.241	67.776	49.896	AP-2 complex subunit mu isoform X1
Cytoskeleton	Endocytosis	Endocytosis	LOC107826739	1.918		-1.43	10.743	6.908	4.861	ALG-2 interacting protein X-like isoform X1
Cytoskeleton	Endocytosis	Endocytosis	LOC107792776	1.875		-1.295	7.756	5.435	3.553	ALG-2 interacting protein X-like] [exception=annotated by transcript or proteomic data
Cytoskeleton	Endocytosis	Endocytosis	LOC107790934	1.523		-1.406	17.389	11.257	10.283	SH3 domain-containing protein 2
Cytoskeleton	Endocytosis	Endocytosis	LOC107773525	1.159		-1.012	12.099	10.344	9.198	AP-1 complex subunit gamma-2-like
Cytoskeleton	Endocytosis	Endocytosis	LOC107767042	1.143			26.2	22.858	20.234	AP-2 complex subunit mu-like
Cytoskeleton	Endocytosis	Endocytosis	LOC107776976	1.114			12.603	12.772	9.937	AP-4 complex subunit epsilon isoform X1
Cytoskeleton	Endocytosis	Endocytosis	LOC107771400	1.084			7.348	7.506	5.929	ALG-2 interacting protein X-like
Cytoskeleton	Endocytosis	Endocytosis	LOC107769874	-1.139			3.082	9.041	11.56	AP-3 complex subunit sigma-like
Cytoskeleton	Endocytosis	Endocytosis	LOC107820535	-1.708		1.272	1.743	7.222	9.644	SH3 domain-containing protein 2-like
Cytoskeleton	Endocytosis	Endocytosis	LOC107778360	-2.713		2.434	0.595	5.57	6.69	SH3 domain-containing protein 2-like isoform X1
Cytoskeleton	Endocytosis	Endocytosis	LOC107824856	-2.825		2.844	0.376	4.78	4.654	SH3 domain-containing protein 2-like
Cytoskeleton	Endocytosis	Endocytosis	LOC107765444	-3.907		3.627	0.152	3.19	3.884	SH3 domain-containing protein 2-like isoform X1
Cytoskeleton	Endocytosis	Endocytosis	LOC107828576	-5.398		4.767	0.07	3.382	4.907	IST1 homolog
Cytoskeleton	Endocytosis	Endocytosis	LOC107814722			-1.136	6.179	4.829	6.217	AP-3 complex subunit sigma-like
Cytoskeleton	Endocytosis (clathrin-dependent)	Endocytosis (clathrin-dependent)	LOC107771341	5.994		-3.156	15.675	2.756	0.407	putative clathrin assembly protein At4g40080
Cytoskeleton	Endocytosis (clathrin-dependent)	Endocytosis (clathrin-dependent)	LOC107787328	3.235	1.422	-1.824	18.167	8.824	3.306	putative clathrin assembly protein At4g40080
Cytoskeleton	Endocytosis (clathrin-dependent)	Endocytosis (clathrin-dependent)	LOC107765182	2.81		-2.055	127.374	51.362	31.029	clathrin light chain 2-like
Cytoskeleton	Endocytosis (clathrin-dependent)	Endocytosis (clathrin-dependent)	LOC107782807	2.371		-1.541	55.112	31.051	18.126	putative clathrin assembly protein At5g35200
Cytoskeleton	Endocytosis (clathrin-dependent)	Endocytosis (clathrin-dependent)	LOC107830153	2.329		-2.196	27.864	10.567	9.452	putative clathrin assembly protein At4g40080
Cytoskeleton	Endocytosis (clathrin-dependent)	Endocytosis (clathrin-dependent)	LOC107822315	2.193		-1.606	66.204	37.335	24.748	clathrin light chain 2-like
Cytoskeleton	Endocytosis (clathrin-dependent)	Endocytosis (clathrin-dependent)	LOC107815224	1.998		-1.389	43.506	27.532	18.486	putative clathrin assembly protein At5g35200
Cytoskeleton	Endocytosis (clathrin-dependent)	Endocytosis (clathrin-dependent)	LOC107801015	1.971		-1.081	12.614	10.463	5.5	clathrin heavy chain 1-like
Cytoskeleton	Endocytosis (clathrin-dependent)	Endocytosis (clathrin-dependent)	LOC107784283	1.881		-1.594	38.134	21.575	17.596	clathrin interactor EPSIN 2-like
Cytoskeleton	Endocytosis (clathrin-dependent)	Endocytosis (clathrin-dependent)	LOC107818930	1.732		-1.506	34.541	20.689	17.676	clathrin interactor EPSIN 2-like] [frame=2] [exception=annotated by transcript or proteomic data
Cytoskeleton	Endocytosis (clathrin-dependent)	Endocytosis (clathrin-dependent)	LOC107788165	1.491		-1.293	20.197	13.961	12.108	putative clathrin assembly protein At2g25430
Cytoskeleton	Endocytosis (clathrin-dependent)	Endocytosis (clathrin-dependent)	LOC107815448	1.442		-1.157	34.294	26.574	21.502	clathrin heavy chain 1
Cytoskeleton	Endocytosis (clathrin-dependent)	Endocytosis (clathrin-dependent)	LOC107818908	1.407		-1.479	57.242	34.559	36.467	clathrin light chain 1-like
Cytoskeleton	Endocytosis (clathrin-dependent)	Endocytosis (clathrin-dependent)	LOC107815618	1.402		-1.35	1.925	14.513		probable clathrin assembly protein At4g32285 isoform X1
Cytoskeleton	Endocytosis (clathrin-dependent)	Endocytosis (clathrin-dependent)	LOC107784340	1.241		-1.109	50.385	40.023	36.198	putative clathrin assembly protein At2g01600
Cytoskeleton	Endocytosis (clathrin-dependent)	Endocytosis (clathrin-dependent)	LOC107759532	1.102			14.527	14.028	11.409	putative clathrin assembly protein At2g25430
Cytoskeleton	Endocytosis (clathrin-dependent)	Endocytosis (clathrin-dependent)	LOC107796299	1.093		-1.095	60.07	47.82	48.014	clathrin heavy chain 2-like] [frame=2] [exception=annotated by transcript or proteomic data
Cytoskeleton	Endocytosis (clathrin-dependent)	Endocytosis (clathrin-dependent)	LOC107826230	1.04			24.494	26.241	20.275	clathrin heavy chain 2-like
Cytoskeleton	Endocytosis (clathrin-dependent)	Endocytosis (clathrin-dependent)	LOC107792972	-1.825			0.757	2.248	4.59	clathrin light chain 1-like isoform X1
Cytoskeleton	Endocytosis (clathrin-dependent)	Endocytosis (clathrin-dependent)	LOC107789733	-1.931		1.765	4.306	25.242	27.833	clathrin light chain 2-like
Cytoskeleton	Endocytosis (clathrin-dependent)	Endocytosis (clathrin-dependent)	LOC107826203	-5.626		4.511	0.028	1.089	2.343	clathrin coat assembly protein AP180-like
Cytoskeleton	Endocytosis (clathrin-dependent)	Endocytosis (clathrin-dependent)	LOC107801871	-7.633	-2.074		0	0.121	0.508	clathrin coat assembly protein AP180-like
Cytoskeleton	Endocytosis (clathrin-independent)	Endocytosis (clathrin-independent)	LOC107827633	3.063	1.829	-1.245	56.637	40.934	11.641	flotillin-like protein 4
Cytoskeleton	Endocytosis (clathrin-independent)	Endocytosis (clathrin-independent)	LOC107795371	3.055	2.096		10.74	9.456	2.199	flotillin-like protein 4
Cytoskeleton	Endocytosis (clathrin-independent)	Endocytosis (clathrin-independent)	LOC107815743	1.75		-1.482	38.319	23.304	19.254	coatomer subunit delta-like
Cytoskeleton	Endocytosis (clathrin-independent)	Endocytosis (clathrin-independent)	LOC107766102	1.236			21.558	22.137	15.456	coatomer subunit beta'-1
Cytoskeleton	Endocytosis (clathrin-independent)	Endocytosis (clathrin-independent)	LOC107797738	-1.997		1.26	2.228	8.952	14.826	coatomer subunit zeta-2-like
Cytoskeleton	Endocytosis (clathrin-independent)	Endocytosis (clathrin-independent)	LOC107774721	-4.34	-1.773	2.563	0.131	1.33	4.476	flotillin-like protein 3
Cytoskeleton	Endocytosis (clathrin-independent)	Endocytosis (clathrin-independent)	LOC107790561	-5.949	-1.019	4.91	0.016	0.968	1.955	flotillin-like protein 6 isoform X1
Cytoskeleton	Endocytosis (clathrin-independent)	Endocytosis (clathrin-independent)	LOC107832546	-7.037		6.186	0.017	2.533	4.449	flotillin-like protein 3
Cytoskeleton	Endocytosis (dynamin)	Endocytosis (dynamin)	LOC107777721	2.641	1.536	-1.123	38.788	29.538	10.632	dynamin-related protein 1E-like
Cytoskeleton	Endocytosis (dynamin)	Endocytosis (dynamin)	LOC107772803	1.65		-1.213	39.393	29.031	21.339	dynamin-2A-like
Cytoskeleton	Endocytosis (dynamin)	Endocytosis (dynamin)	LOC107793317	1.602		-1.121	31.882	25.176	17.866	dynamin-related protein 3A-like
Cytoskeleton	Endocytosis (dynamin)	Endocytosis (dynamin)	LOC107766191	1.443		-1.223	61.175	44.154	38.117	dynamin-related protein 5A
Cytoskeleton	Endocytosis (dynamin)	Endocytosis (dynamin)	LOC107824751	1.157		-1.293	23.372	16.359	17.795	dymeclin-like
Cytoskeleton	Endocytosis (dynamin)	Endocytosis (dynamin)	LOC107828206	1.134			3.392	3.666	2.628	dynamin-related protein 3B-like isoform X1
Cytoskeleton	Endocytosis (dynamin)	Endocytosis (dynamin)	LOC107785713	1.099			29.886	28.779	23.718	dynamin-2A-like
Cytoskeleton	Endocytosis (dynamin)	Endocytosis (dynamin)	LOC107803775	-1.212			11.423	35.289	44.737	dynamin-related protein 1E-like
Cytoskeleton	Endocytosis (dynamin)	Endocytosis (dynamin)	LOC107779713	-1.383		1.443	0.782	3.689	3.491	dynamin-like protein ARC5 isoform X1
Cytoskeleton	Endocytosis (dynamin)	Endocytosis (dynamin)	LOC107811739	-1.578		1.276	10.555	43.007	52.929	dynamin-related protein 1E-like
Cytoskeleton	Endocytosis (dynamin)	Endocytosis (dynamin)	LOC107786051	-1.913		2.062	0.458	3.278	2.914	dynamin-like protein ARC5 isoform X1
Cytoskeleton	Endocytosis (dynamin)	Endocytosis (dynamin)	LOC107769702	-2.371			0.104	0.79	0.905	dynamin-related protein 5A-like
Cytoskeleton	Endocytosis (dynamin)	Endocytosis (dynamin)	LOC107784735	-2.439		1.712	0.275	1.564	2.532	dynamin-related protein 5A-like
Cytoskeleton	Endocytosis (dynamin)	Endocytosis (dynamin)	LOC107782971	-2.725		3.217	0.068	1.117	0.747	dynamin-related protein 5A-like
Cytoskeleton	Endocytosis (dynamin)	Endocytosis (dynamin)	LOC107761011	-2.817		2.582	0.129	1.313	1.508	dynamin-related protein 4C-like
Cytoskeleton	Endocytosis (dynamin)	Endocytosis (dynamin)	LOC107813697	-3.111		3.002	0.569	7.878	8.227	dynamin-related protein 4C-like
Cytoskeleton	Exocytosis	Exocytosis	LOC107811918	13.787		-4.802	28.18	1.558	0	exocyst complex component EXO70A1-like
Cytoskeleton	Exocytosis	Exocytosis	LOC107762057	9.962		-5.288	17.261	0.689	0.026	exocyst complex component EXO70A1-like
Cytoskeleton	Exocytosis	Exocytosis	LOC107781442	9.174		-4.702	22.311	1.341	0.063	exocyst complex component EXO70A1-like
Cytoskeleton	Exocytosis	Exocytosis	LOC107814771	9.083	2.456	-6.658	80.487	1.288	0.251	synaptotagmin-3-like isoform X1
Cytoskeleton	Exocytosis	Exocytosis	LOC107778769	8.273	2.574	-5.726	94.829	2.897	0.515	synaptotagmin-3-like isoform X1
Cytoskeleton	Exocytosis	Exocytosis	LOC107827069	7.92		-3.586	1.609	0.213	0.008	exocyst complex component EXO70A1-like
Cytoskeleton	Exocytosis	Exocytosis	LOC107790139	6.382	3.828	-2.587	207.77	54.048	4.247	syntaxin-121-like
Cytoskeleton	Exocytosis	Exocytosis	LOC107768839	6.38	4.023	-2.39	202.007	60.197	4.121	syntaxin-121-like
Cytoskeleton	Exocytosis	Exocytosis	LOC107794655	5.367		-3.268	1.208	0.213	0.045	exocyst complex component EXO70A1-like
Cytoskeleton	Exocytosis	Exocytosis	LOC107830254	5.335		-4.919	3.451	0.191	0.141	exocyst complex component EXO70A1-like
Cytoskeleton	Exocytosis	Exocytosis	LOC107785016	5.323		-5.212	0.98	0.043	0.038	exocyst complex component EXO70A1-like
Cytoskeleton	Exocytosis	Exocytosis	LOC107826249	4.731	1.357	-3.39	32.823	5.208	2.107	synaptotagmin-4-like isoform X1
Cytoskeleton	Exocytosis	Exocytosis	LOC107820014	4.683	2.704	-2.008	10.614	4.144	0.69	exocyst complex component EXO70A1-like
Cytoskeleton	Exocytosis	Exocytosis	LOC107763658	4.206	1.509	-2.714	9.836	2.452	0.891	exocyst complex component EXO70A1-like
Cytoskeleton	Exocytosis	Exocytosis	LOC107799655	4.084		-2.015	15.595	6.13	1.564	exocyst complex component EXO70A1-like
Cytoskeleton	Exocytosis	Exocytosis	LOC107826070	3.302		-2.448	18.028	5.398	3.059	syntaxin-121-like] [frame=3] [exception=annotated by transcript or proteomic data
Cytoskeleton	Exocytosis	Exocytosis	LOC107770041	2.914	1.117	-1.811	21.456	10.27	4.8	synaptotagmin-5-like
Cytoskeleton	Exocytosis	Exocytosis	LOC107831962	2.496	1.758		1.884	1.9	0.554	synaptotagmin-5-like isoform X1
Cytoskeleton	Exocytosis	Exocytosis	LOC107786259	2.442		-1.576	17.226	9.671	5.399	syntaxin-121-like
Cytoskeleton	Exocytosis	Exocytosis	LOC107816669	2.309		-1.452	11.277	6.951	3.834	synaptotagmin-5-like isoform X1
Cytoskeleton	Exocytosis	Exocytosis	LOC107759230	2.257		-1.802	0.978	0.479	0.349	exocyst complex component EXO70A1-like
Cytoskeleton	Exocytosis	Exocytosis	LOC107823751	2.253		-1.558	44.469	25.367	15.803	exocyst complex component EXO70B1-like
Cytoskeleton	Exocytosis	Exocytosis	LOC107790305	2.137			1.51	1.426	0.567	exocyst complex component EXO70B1-like
Cytoskeleton	Exocytosis	Exocytosis	LOC107809230	1.954			10.564	8.11	4.56	exocyst complex component EXO70A1-like
Cytoskeleton	Exocytosis	Exocytosis	LOC107762396	1.753		-1.323	27.244	18.4	13.729	exocyst complex component EXO84B-like
Cytoskeleton	Exocytosis	Exocytosis	LOC107783444	1.715		-1.307	35.932	24.68	18.519	exocyst complex component EXO70B1-like
Cytoskeleton	Exocytosis	Exocytosis	LOC107812410	1.603		-1.166	4.012	3.047	2.245	synaptotagmin-4-like
Cytoskeleton	Exocytosis	Exocytosis	LOC107781591	1.593		-1.179	7.272	5.343	4.06	exocyst complex component EXO70A1-like
Cytoskeleton	Exocytosis	Exocytosis	LOC107759479	1.574			0.803	0.786	0.461	exocyst complex component EXO70A1-like
Cytoskeleton	Exocytosis	Exocytosis	LOC107765669	1.572		-1.551	1.357	0.799	0.785	exocyst complex component SEC3A-like isoform X1
Cytoskeleton	Exocytosis	Exocytosis	LOC107801793	1.552		-1.364	20.853	14.006	12.12	exocyst complex component EXO70A1-like
Cytoskeleton	Exocytosis	Exocytosis	LOC107763887	1.492		-1.32	32.831	22.754	19.866	exocyst complex component SEC5A-like
Cytoskeleton	Exocytosis	Exocytosis	LOC107815235	1.302		-1.086	9.715	7.865	6.708	synaptotagmin-5-like
Cytoskeleton	Exocytosis	Exocytosis	LOC107774860	1.284			1.337	1.301	0.925	exocyst complex component EXO70B1-like
Cytoskeleton	Exocytosis	Exocytosis	LOC107783124	1.206		-1.083	66.015	52.313	48.595	syntaxin-22-like
Cytoskeleton	Exocytosis	Exocytosis	LOC107758906	1.158		-1.065	11.456	9.449	8.752	exocyst complex component SEC8-like
Cytoskeleton	Exocytosis	Exocytosis	LOC107781293	1.153			4.197	5.229	3.164	exocyst complex component EXO70B1-like
Cytoskeleton	Exocytosis	Exocytosis	LOC107782395	1.032			16.629	18.232	13.779	exocyst complex component SEC3A-like
Cytoskeleton	Exocytosis	Exocytosis	LOC107784207	-1.078			0.758	2.039	2.689	exocyst complex component SEC15A-like
Cytoskeleton	Exocytosis	Exocytosis	LOC107800731	-1.089			18.952	45.943	68.799	syntaxin-52-like
Cytoskeleton	Exocytosis	Exocytosis	LOC107793734	-1.174		1.312	3.775	15.996	14.372	exosome complex exonuclease RRP46 homolog
Cytoskeleton	Exocytosis	Exocytosis	LOC107831492	-1.207			4.513	15.022	17.528	synaptotagmin-5-like
Cytoskeleton	Exocytosis	Exocytosis	LOC107813495	-1.314		1.344	2.706	11.725	11.492	exosome complex component RRP43-like
Cytoskeleton	Exocytosis	Exocytosis	LOC107784018	-1.321			1.865	6.151	7.898	exocyst complex component EXO84C-like
Cytoskeleton	Exocytosis	Exocytosis	LOC107771326	-1.335		1.059	4.019	14.474	17.099	synaptotagmin-5-like
Cytoskeleton	Exocytosis	Exocytosis	LOC107773575	-1.547		1.556	0.88	4.509	4.319	exocyst complex component EXO70A1-like
Cytoskeleton	Exocytosis	Exocytosis	LOC107816261	-1.583		1.578	3.251	16.668	16.521	exosome complex component RRP4 homolog
Cytoskeleton	Exocytosis	Exocytosis	LOC107800946	-1.629		1.38	0.602	2.687	3.137	exocyst complex component EXO84C-like
Cytoskeleton	Exocytosis	Exocytosis	LOC107831318	-1.648		1.481	0.128	0.61	0.678	exocyst complex component SEC5A-like isoform X1
Cytoskeleton	Exocytosis	Exocytosis	LOC107810470	-1.681		1.038	0.188	0.67	1.023	synaptonemal complex protein 1-like
Cytoskeleton	Exocytosis	Exocytosis	LOC107775338	-1.71			7.959	26.304	43.996	syntaxin-132-like
Cytoskeleton	Exocytosis	Exocytosis	LOC107764721	-1.787		1.801	1.522	9.091	8.838	exocyst complex component EXO70A1-like
Cytoskeleton	Exocytosis	Exocytosis	LOC107779296	-1.801		1.482	7.796	37.55	46.031	synaptotagmin-5-like isoform X1
Cytoskeleton	Exocytosis	Exocytosis	LOC107800892	-2.423		1.895	0.982	6.495	8.982	syntaxin-related protein KNOLLE-like
Cytoskeleton	Exocytosis	Exocytosis	LOC107831614	-3.139		2.416	0.132	1.219	1.986	exocyst complex component SEC10
Cytoskeleton	Exocytosis	Exocytosis	LOC107820520	-4.602		4.224	0.019	0.696	0.876	exocyst complex component EXO84A-like
Cytoskeleton	Exocytosis	Exocytosis	LOC107762696	-4.668			0.089	2.015	3.791	syntaxin-112-like
Cytoskeleton	Exocytosis	Exocytosis	LOC107805199	-4.709		4.157	0.309	9.539	13.382	syntaxin-related protein KNOLLE-like
Cytoskeleton	Exocytosis	Exocytosis	LOC107819650	-4.778			0.016	0.412	0.787	exocyst complex component EXO84A-like isoform X1
Cytoskeleton	Exocytosis	Exocytosis	LOC107794835	-5.983			0.019	2.435	2.318	syntaxin-112-like
Cytoskeleton	Exocytosis	Exocytosis	LOC107819315			1.264	3.531	14.474	10.936	exosome complex component RRP41 homolog
Cytoskeleton	Exocytosis	Exocytosis	LOC107782269			1.162	4.196	15.998	10.667	exosome complex component RRP42-like
Cytoskeleton	Exocytosis	Exocytosis	LOC107796587			-1.027	16.74	14.049	15.199	syntaxin-22-like
Cytoskeleton	Filament-related	Filament-related	LOC107805925	-1.154		1.339	1.163	5.033	4.393	filament-like plant protein isoform X1
Cytoskeleton	Filament-related	Filament-related	LOC107808876	-1.304			8.938	25.111	37.453	filament-like plant protein 3
Cytoskeleton	Filament-related	Filament-related	LOC107770884	-1.62		1.522	1.215	6.128	6.37	filament-like plant protein isoform X1
Cytoskeleton	Filament-related	Filament-related	LOC107809812	-2.09		1.828	1.035	6.358	7.456	filament-like plant protein 4
Cytoskeleton	Filament-related	Filament-related	LOC107787221	-2.241		1.756	1.339	7.872	10.736	filament-like plant protein 4
Cytoskeleton	Filament-related	Filament-related	LOC107783903	-2.794		2.184	0.627	4.954	7.35	filament-like plant protein 4
Cytoskeleton	Filament-related	Filament-related	LOC107825991	-2.896		2.15	0.396	3.033	5.011	LOW QUALITY PROTEIN: filament-like plant protein 7] [exception=unclassified translation discrepancy
Cytoskeleton	Filament-related	Filament-related	LOC107767556	-3.38		3.151	0.037	0.554	0.645	filament-like plant protein
Cytoskeleton	Filament-related	Filament-related	LOC107805099	-3.451		2.999	0.046	0.61	0.829	filament-like plant protein isoform X1
Cytoskeleton	Filament-related	Filament-related	LOC107806112	-3.787		3.445	0.397	7.39	9.247	filament-like plant protein 7] [frame=2] [exception=annotated by transcript or proteomic data
Cytoskeleton	Filament-related	Filament-related	LOC107777623	-3.829		3.269	0.389	6.396	9.29	filament-like plant protein 4 isoform X1
Cytoskeleton	Filament-related	Filament-related	LOC107825597	-5.394		4.475	0.099	3.846	7.023	filament-like plant protein 7 isoform X1
Cytoskeleton	Filament-related	Filament-related	LOC107767002	-5.552		4.591	0.137	5.71	10.698	filament-like plant protein 7 isoform X1
Cytoskeleton	Fimbrin-like	Fimbrin-like	LOC107767427	-2.387		1.765	1.097	6.468	9.705	fimbrin-2-like
Cytoskeleton	Fimbrin-like	Fimbrin-like	LOC107798909	-3.276	-1.154	2.113	0.565	4.288	9.269	fimbrin-2-like
Cytoskeleton	Fimbrin-like	Fimbrin-like	LOC107811734	-6.904		6.049	0.018	2.338	4.07	fimbrin-2-like
Cytoskeleton	Keratin-like	Keratin-like	LOC107778938	6.596		-4.048	4.942	0.491	0.058	keratin-associated protein 5-4-like
Cytoskeleton	Keratin-like	Keratin-like	LOC107818384	-2.298		1.63	42.48	224.212	350.741	keratin, type I cytoskeletal 9-like
Cytoskeleton	Keratin-like	Keratin-like	LOC107817732	-3.281		2.783	8.88	103.322	144.528	keratin, type II cytoskeletal 1-like
Cytoskeleton	Keratin-like	Keratin-like	LOC107795387	-4.15		3.456	12.324	232.531	368.568	keratin, type I cytoskeletal 9-like
Cytoskeleton	Keratin-like	Keratin-like	LOC107831789	-4.778	-1.055	3.713	0.842	18.842	38.604	keratin, type I cytoskeletal 9-like
Cytoskeleton	Keratin-like	Keratin-like	LOC107784360	-6.016		5.297	12.13	817.746	1310.95	keratin-associated protein 6-2-like
Cytoskeleton	Keratin-like	Keratin-like	LOC107779381	-7.254		6.296	2.695	363.225	681.858	keratin-associated protein 19-2-like
Cytoskeleton	Keratin-like	Keratin-like	LOC107779382	-7.762		7.231	1.491	384.057	539.62	keratin-associated protein 21-1-like
Cytoskeleton	Microtubes-related	Microtubes-related	LOC107792353	2.974		-2.476	23.515	7.205	5.033	protein ABIL2-like
Cytoskeleton	Microtubes-related	Microtubes-related	LOC107765901	-1.019			1.605	4.192	5.47	microtubule-associated protein TORTIFOLIA1-like
Cytoskeleton	Microtubes-related	Microtubes-related	LOC107824169	-1.237			106.186	335.534	427.913	induced stolen tip protein TUB8-like
Cytoskeleton	Microtubes-related	Microtubes-related	LOC107824066	-1.496			10.83	33.844	51.344	protein ABIL1-like
Cytoskeleton	Microtubes-related	Microtubes-related	LOC107763758	-1.55		1.151	1.046	3.993	5.168	microtubule-associated protein TORTIFOLIA1-like
Cytoskeleton	Microtubes-related	Microtubes-related	LOC107767809	-1.652		1.724	0.196	1.1	1.051	microtubule-associated protein TORTIFOLIA1-like
Cytoskeleton	Microtubes-related	Microtubes-related	LOC107800013	-1.844		1.34	3.222	13.826	19.444	protein ABIL1-like isoform X1
Cytoskeleton	Microtubes-related	Microtubes-related	LOC107809362	-2		1.531	0.252	1.253	1.727	microtubule-associated protein TORTIFOLIA1-like
Cytoskeleton	Microtubes-related	Microtubes-related	LOC107813384	-2.147		1.702	1.125	6.096	8.334	protein ABIL2-like isoform X1
Cytoskeleton	Microtubes-related	Microtubes-related	LOC107796141	-2.607		2.138	0.255	1.906	2.599	microtubule-associated protein TORTIFOLIA1-like
Cytoskeleton	Microtubes-related	Microtubes-related	LOC107789134	-3.295		3.879	0.041	1.059	0.676	microtubule-associated protein TORTIFOLIA1-like
Cytoskeleton	Microtubes-related	Microtubes-related	LOC107805948	-3.409		2.528	202.368	1978.92	3612.68	induced stolen tip protein TUB8-like
Cytoskeleton	Microtubes-related	Microtubes-related	LOC107775658	-3.965		3.506	1.065	20.514	27.771	protein ABIL2-like isoform X1
Cytoskeleton	Microtubes-related	Microtubes-related	LOC107830219	-4.085	-1.63	2.44	1.801	16.57	51.078	microtubule-associated protein TORTIFOLIA1-like
Cytoskeleton	Microtubes-related	Microtubes-related	LOC107775867	-4.314		3.852	0.079	1.954	2.695	microtubule-associated protein TORTIFOLIA1-like
Cytoskeleton	Microtubes-related	Microtubes-related	LOC107789964	-5.304	-1.415	3.872	0.623	15.858	41.788	microtubule-associated protein TORTIFOLIA1-like
Cytoskeleton	Microtubes-related	Microtubes-related	LOC107789420	-6.268	-2.215	4.037	8.091	234.693	1059.75	induced stolen tip protein TUB8-like
Cytoskeleton	Microtubes-related	Microtubule-associated proteins	LOC107759499	2.377		-2.584	2.119	0.605	0.701	microtubule-associated protein futsch-like
Cytoskeleton	Microtubes-related	Microtubule-associated proteins	LOC107782651	-1.361		1.318	0.467	1.97	1.985	microtubule-associated protein RP/EB family member 1B-like isoform X1
Cytoskeleton	Microtubes-related	Microtubule-associated proteins	LOC107773172	-1.556		1.118	0.612	2.27	3.039	microtubule-associated protein 70-2-like
Cytoskeleton	Microtubes-related	Microtubule-associated proteins	LOC107831333	-1.909		1.5	0.234	1.164	1.49	65-kDa microtubule-associated protein 3-like isoform X1
Cytoskeleton	Microtubes-related	Microtubule-associated proteins	LOC107803598	-2.182		1.945	0.201	1.338	1.545	65-kDa microtubule-associated protein 5-like
Cytoskeleton	Microtubes-related	Microtubule-associated proteins	LOC107759979	-2.182		1.673	1.104	6.217	8.554	65-kDa microtubule-associated protein 6-like isoform X1
Cytoskeleton	Microtubes-related	Microtubule-associated proteins	LOC107803354	-2.273		2.443	1.317	12.334	10.645	microtubule-associated protein RP/EB family member 1C
Cytoskeleton	Microtubes-related	Microtubule-associated proteins	LOC107761525	-2.432		2.114	4.251	31.674	38.748	65-kDa microtubule-associated protein 1-like
Cytoskeleton	Microtubes-related	Microtubule-associated proteins	LOC107824919	-2.474		2.597	2.552	26.891	24.067	65-kDa microtubule-associated protein 6-like
Cytoskeleton	Microtubes-related	Microtubule-associated proteins	LOC107796755	-2.522		2.188	2.845	22.464	27.621	microtubule-associated protein 70-2-like
Cytoskeleton	Microtubes-related	Microtubule-associated proteins	LOC107793217	-2.742		2.2	0.407	3.21	4.616	microtubule-associated protein RP/EB family member 1B-like
Cytoskeleton	Microtubes-related	Microtubule-associated proteins	LOC107820704	-2.92			0.132	0.987	1.695	65-kDa microtubule-associated protein 3-like isoform X2
Cytoskeleton	Microtubes-related	Microtubule-associated proteins	LOC107808956	-3.046		2.623	1.816	19.581	25.453	65-kDa microtubule-associated protein 6-like
Cytoskeleton	Microtubes-related	Microtubule-associated proteins	LOC107812372	-3.275		2.803	4.785	57.823	78.583	65-kDa microtubule-associated protein 6-like
Cytoskeleton	Microtubes-related	Microtubule-associated proteins	LOC107831251	-3.337		2.702	0.198	2.269	3.411	65-kDa microtubule-associated protein 1-like
Cytoskeleton	Microtubes-related	Microtubule-associated proteins	LOC107824178	-3.352		3.206	0.378	6.039	6.515	187-kDa microtubule-associated protein AIR9-like
Cytoskeleton	Microtubes-related	Microtubule-associated proteins	LOC107822412	-3.606		3.26	0.216	3.579	4.438	187-kDa microtubule-associated protein AIR9-like
Cytoskeleton	Microtubes-related	Microtubule-associated proteins	LOC107767637	-3.621		3.548	0.125	2.518	2.555	65-kDa microtubule-associated protein 3-like
Cytoskeleton	Microtubes-related	Microtubule-associated proteins	LOC107797677	-3.729		2.969	0.109	1.53	2.495	65-kDa microtubule-associated protein 5-like isoform X1
Cytoskeleton	Microtubes-related	Microtubule-associated proteins	LOC107787406	-3.987		3.392	0.791	14.368	21.09	65-kDa microtubule-associated protein 1-like
Cytoskeleton	Microtubes-related	Microtubule-associated proteins	LOC107765825	-4.332		4.14	0.029	0.903	0.993	65-kDa microtubule-associated protein 3-like
Cytoskeleton	Microtubes-related	Microtubule-associated proteins	LOC107784691	-4.958		5.084	0.018	1.083	0.954	65-kDa microtubule-associated protein 3-like
Cytoskeleton	Microtubes-related	Microtubule-associated proteins	LOC107817587	-6.18		5.253	0.354	22.808	43.139	microtubule-associated protein 70-5-like
Cytoskeleton	Microtubes-related	Microtubule-associated proteins	LOC107786175	-8.131	-1.186	6.934	0.069	15.26	34.12	65-kDa microtubule-associated protein 8-like
Cytoskeleton	Microtubes-related	Microtubule-associated proteins	LOC107772147	-8.147	-1.005	7.128	0.064	15.694	31.496	microtubule-associated protein 70-5-like
Cytoskeleton	Microtubes-related	Microtubule-associated proteins	LOC107784092	-8.44	-1.14	7.284	0.057	15.633	33.869	65-kDa microtubule-associated protein 8-like
Cytoskeleton	Microtubes-related	Microtubule-associated proteins	LOC107776995	-9.075	-1.098	7.966	0.03	14.29	30.173	microtubule-associated protein 70-5-like isoform X1
Cytoskeleton	Microtubes-related	Microtubule-associated proteins	LOC107793772			1.019	4.023	14.177	9.454	65-kDa microtubule-associated protein 6-like
Cytoskeleton	Microtubes-related	SPIRAL1	LOC107776489	-1.448			55.221	175.689	254.871	protein SPIRAL1-like 1
Cytoskeleton	Microtubes-related	SPIRAL1	LOC107799151	-2.215		1.623	23.432	122.175	182.409	protein SPIRAL1-like 3
Cytoskeleton	Microtubes-related	SPIRAL1	LOC107781596	-2.397		1.685	12.718	69.484	112.545	protein SPIRAL1-like 3
Cytoskeleton	Microtubes-related	SPIRAL1	LOC107820715	-2.677		1.461	31.968	146.665	341.95	protein SPIRAL1-like 1
Cytoskeleton	Microtubes-related	SPIRAL1	LOC107783024	-4.842		4.026	4.044	112.855	197.473	protein SPIRAL1-like 5
Cytoskeleton	Microtubes-related	SPIRAL1	LOC107786485	-6.441		5.985	0.341	36.84	50.843	protein SPIRAL1-like 5
Cytoskeleton	Myosin-related	Myosin-related	LOC107772150	5.848	1.6	-4.27	25.204	2.191	0.742	myosin heavy chain kinase C-like
Cytoskeleton	Myosin-related	Myosin-related	LOC107797101	3.691		-3.786	29.971	3.7	3.887	myosin heavy chain kinase C-like
Cytoskeleton	Myosin-related	Myosin-related	LOC107779987	3.133	1.311	-1.833	124.782	58.901	24.326	apolipoprotein A-I-like
Cytoskeleton	Myosin-related	Myosin-related	LOC107818026	2.591		-1.524	13.681	7.872	3.854	myosin-binding protein 1-like isoform X1
Cytoskeleton	Myosin-related	Myosin-related	LOC107783727	2.448		-1.319	10.959	7.244	3.395	myosin-binding protein 1-like isoform X1
Cytoskeleton	Myosin-related	Myosin-related	LOC107802930	2.388		-1.554	53.803	30.31	17.453	myosin heavy chain, cardiac muscle isoform-like
Cytoskeleton	Myosin-related	Myosin-related	LOC107773003	1.949		-1.782	11.533	5.679	5.069	myosin-binding protein 3-like
Cytoskeleton	Myosin-related	Myosin-related	LOC107762084	1.751		-1.674	2.585	1.392	1.308	myosin-binding protein 3-like isoform X1
Cytoskeleton	Myosin-related	Myosin-related	LOC107778286	1.731		-1.131	2.122	1.658	1.07	myosin-12-like
Cytoskeleton	Myosin-related	Myosin-related	LOC107831249	1.716		-1.421	7.524	4.783	3.905	myosin-2 heavy chain-like
Cytoskeleton	Myosin-related	Myosin-related	LOC107813952	1.616		-1.369	7.939	5.259	4.375	myosin-binding protein 2-like isoform X1
Cytoskeleton	Myosin-related	Myosin-related	LOC107772850	1.575		-1.624	27.266	14.712	15.485	myosin-binding protein 2-like
Cytoskeleton	Myosin-related	Myosin-related	LOC107825851	1.282		-1.129	17.772	13.733	12.337	myosin IB heavy chain-like
Cytoskeleton	Myosin-related	Myosin-related	LOC107827101	1.215			8.983	7.705	6.591	myosin-binding protein 7-like
Cytoskeleton	Myosin-related	Myosin-related	LOC107759966	1.116			32.579	31.998	25.633	myosin-9-like
Cytoskeleton	Myosin-related	Myosin-related	LOC107771471	1.11			12.308	13.056	9.706	myosin-17-like
Cytoskeleton	Myosin-related	Myosin-related	LOC107807686	-1.601			0.181	0.618	0.929	myosin-2-like isoform X1
Cytoskeleton	Myosin-related	Myosin-related	LOC107799229	-1.693		1.635	0.314	1.704	1.744	myosin-11-like
Cytoskeleton	Myosin-related	Myosin-related	LOC107830904	-1.91		1.656	0.288	1.569	1.822	myosin-2-like isoform X1
Cytoskeleton	Myosin-related	Myosin-related	LOC107765078	-1.956		1.69	0.572	3.227	3.714	myosin-2-like isoform X1
Cytoskeleton	Myosin-related	Myosin-related	LOC107759985	-2.02		1.343	0.181	0.787	1.232	cingulin-like protein 1
Cytoskeleton	Myosin-related	Myosin-related	LOC107806050	-2.264		1.347	0.712	3.138	5.753	myosin-binding protein 2-like isoform X1
Cytoskeleton	Myosin-related	Myosin-related	LOC107830177	-2.4		2.065	0.261	1.903	2.305	myosin-2-like isoform X1
Cytoskeleton	Myosin-related	Myosin-related	LOC107777235	-3.026		2.528	0.291	2.887	4.018	myosin-2 heavy chain, non muscle-like isoform X1
Cytoskeleton	Myosin-related	Myosin-related	LOC107809201	-3.051		2.579	0.108	1.086	1.527	myosin-1-like
Cytoskeleton	Myosin-related	Myosin-related	LOC107781841	-3.118		2.279	0.143	1.171	2.078	cingulin-like protein 1 isoform X1
Cytoskeleton	Myosin-related	Myosin-related	LOC107818048	-3.39			0.044	0.348	0.788	probable myosin-binding protein 5 isoform X1
Cytoskeleton	Myosin-related	Myosin-related	LOC107790189	-3.412		2.782	0.135	1.627	2.405	myosin-4-like isoform X1
Cytoskeleton	Myosin-related	Myosin-related	LOC107774530	-4.288	-1.165	3.108	0.051	0.744	1.676	myosin-3-like
Cytoskeleton	Myosin-related	Myosin-related	LOC107794753	-4.981			0.01	0.875	0.722	myosin heavy chain kinase B-like
Cytoskeleton	Myosin-related	Myosin-related	LOC107830143	-5.011	-1.005	3.991	0.213	5.74	11.495	myosin-14-like
Cytoskeleton	Myosin-related	Myosin-related	LOC107766583	-5.04			0.024	1.25	1.414	myosin heavy chain kinase B-like
Cytoskeleton	Myosin-related	Myosin-related	LOC107819641	-5.217			0.177	3.198	11.062	myosin heavy chain kinase B-like
Cytoskeleton	Myosin-related	Myosin-related	LOC107826158	-5.855	-1.342	4.498	0.016	0.674	1.718	cingulin-like
Cytoskeleton	Myosin-related	Myosin-related	LOC107793586	-8.075	-2.477		0.012	1.202	6.535	myosin heavy chain kinase B-like
Cytoskeleton	Myosin-related	Myosin-related	LOC107823803			-1	2.701	2.307	2.473	myosin-7-like isoform X1
Cytoskeleton	Myosin-related	Myosin-related	LOC107821479			-1.042	8.913	7.254	9.14	myosin-12-like
Cytoskeleton	Myosin-related	Myosin-related	LOC107761072			-1.161	7.092	5.353	6.337	myosin-12 isoform X1
Cytoskeleton	Other cytoskeleton-related	Other cytoskeleton-related	LOC107785748	3.924		-2.812	5.077	1.266	0.568	HIPL1 protein-like
Cytoskeleton	Other cytoskeleton-related	Other cytoskeleton-related	LOC107769084	-1.184		1.166	1.086	4.202	4.187	HIPL1 protein-like
Cytoskeleton	Other cytoskeleton-related	Other cytoskeleton-related	LOC107794015	-1.26			11.747	34.52	47.489	nephrocystin-3-like
Cytoskeleton	Other cytoskeleton-related	Other cytoskeleton-related	LOC107821114	-1.361			5.182	13.601	22.207	profilin-like
Cytoskeleton	Other cytoskeleton-related	Other cytoskeleton-related	LOC107760454	-1.392			10.794	33.114	47.78	nephrocystin-3-like
Cytoskeleton	Other cytoskeleton-related	Other cytoskeleton-related	LOC107798886	-1.541		1.256	1.46	6.007	7.165	protein PIR-like isoform X1
Cytoskeleton	Other cytoskeleton-related	Other cytoskeleton-related	LOC107801488	-1.564		1.316	0.171	0.74	0.859	katanin p80 WD40 repeat-containing subunit B1 homolog isoform X1
Cytoskeleton	Other cytoskeleton-related	Other cytoskeleton-related	LOC107812295	-1.679		1.118	0.625	2.37	3.405	protein SCAR4-like isoform X1
Cytoskeleton	Other cytoskeleton-related	Other cytoskeleton-related	LOC107820001	-1.772			72.915	225.342	417.669	profilin] [exception=annotated by transcript or proteomic data
Cytoskeleton	Other cytoskeleton-related	Other cytoskeleton-related	LOC107778512	-1.863		2.005	0.953	6.601	5.904	protein CHUP1, chloroplastic-like
Cytoskeleton	Other cytoskeleton-related	Other cytoskeleton-related	LOC107831503	-2.656		1.848	0.101	0.631	1.088	katanin p80 WD40 repeat-containing subunit B1 homolog isoform X1
Cytoskeleton	Other cytoskeleton-related	Other cytoskeleton-related	LOC107767825	-3.247		2.774	0.281	3.308	4.495	katanin p60 ATPase-containing subunit A-like 2
Cytoskeleton	Other cytoskeleton-related	Other cytoskeleton-related	LOC107799024	-3.645		2.77	0.704	8.092	14.674	katanin p60 ATPase-containing subunit A-like 2
Cytoskeleton	Other cytoskeleton-related	Other cytoskeleton-related	LOC107824004	-3.846		2.979	1.461	19.572	35.275	katanin p60 ATPase-containing subunit A-like 2] [frame=3] [exception=annotated by transcript or proteomic data
Cytoskeleton	Other cytoskeleton-related	Other cytoskeleton-related	LOC107814984	-4.095	-1.153	2.928	0.185	2.339	5.18	ELMO domain-containing protein A-like isoform X1
Cytoskeleton	Other cytoskeleton-related	Other cytoskeleton-related	LOC107793322	-4.18		3.604	0.068	1.497	2.188	protein CHUP1, chloroplastic-like
Cytoskeleton	Other cytoskeleton-related	Other cytoskeleton-related	LOC107797332	-4.502		5.02	0.023	1.351	0.874	protein CHUP1, chloroplastic-like
Cytoskeleton	Other cytoskeleton-related	Other cytoskeleton-related	LOC107767840	-4.519		3.757	0.055	1.315	2.179	protein CHUP1, chloroplastic-like
Cytoskeleton	Other cytoskeleton-related	Other cytoskeleton-related	LOC107802993	-4.526		4.742	0.018	0.815	0.68	protein CHUP1, chloroplastic-like
Cytoskeleton	Other cytoskeleton-related	Other cytoskeleton-related	LOC107778856	-5.755			0.06	1.906	5.826	probable protein ABIL5 isoform X1
Cytoskeleton	Other cytoskeleton-related	Other cytoskeleton-related	LOC107763718	-6.369			0.007	0.772	1.834	ELMO domain-containing protein A-like isoform X1
Cytoskeleton	Other cytoskeleton-related	Other cytoskeleton-related	LOC107782690			1.268	1.116	4.689	3.551	protein SCAR2 isoform X1
Cytoskeleton	Tubulins	Tubulins	LOC107820655	2.198		-1.973	15.823	6.831	5.794	tubulin gamma-1 chain
Cytoskeleton	Tubulins	Tubulins	LOC107773558	1.821		-1.7	363.054	193.188	175.895	tubulin alpha-3 chain] [exception=annotated by transcript or proteomic data
Cytoskeleton	Tubulins	Tubulins	LOC107770150	-1.005			1.046	3.44	3.581	tubulin-folding cofactor D-like
Cytoskeleton	Tubulins	Tubulins	LOC107776648	-1.043			1.837	5.375	6.426	tubulin-folding cofactor C-like
Cytoskeleton	Tubulins	Tubulins	LOC107779635	-1.074			2.414	6.684	8.603	tubulin-folding cofactor E isoform X1
Cytoskeleton	Tubulins	Tubulins	LOC107785208	-1.092			20.194	55.446	73.212	tubulin-folding cofactor B-like] [exception=annotated by transcript or proteomic data
Cytoskeleton	Tubulins	Tubulins	LOC107781962	-1.226			20.32	48.171	80.247	tubulin alpha-3 chain
Cytoskeleton	Tubulins	Tubulins	LOC107767110	-1.396		1.587	3.633	18.721	16.264	tubulin-folding cofactor B-like] [exception=annotated by transcript or proteomic data
Cytoskeleton	Tubulins	Tubulins	LOC107816149	-1.413		1.228	9.075	37.444	41.198	tubulin beta chain-like
Cytoskeleton	Tubulins	Tubulins	LOC107787597	-1.47		1.454	0.858	4.069	4.042	tubulin-folding cofactor D-like
Cytoskeleton	Tubulins	Tubulins	LOC107823207	-1.509		2.314	0.413	3.555	2.001	tubulin--tyrosine ligase-like protein 12
Cytoskeleton	Tubulins	Tubulins	LOC107816120	-1.531			0.403	2.126	2.001	tubulin-folding cofactor E-like
Cytoskeleton	Tubulins	Tubulins	LOC107832837	-1.801			2.851	10.065	16.785	tubulin beta-2 chain-like
Cytoskeleton	Tubulins	Tubulins	LOC107775153	-2.043		1.729	11.042	62.928	76.501	tubulin beta-2 chain
Cytoskeleton	Tubulins	Tubulins	LOC107815756	-2.201		1.51	19.161	95.23	150.097	tubulin beta-1 chain
Cytoskeleton	Tubulins	Tubulins	LOC107804074	-2.287		1.987	0.58	3.89	4.755	tubulin-folding cofactor C-like
Cytoskeleton	Tubulins	Tubulins	LOC107791087	-2.459		1.747	15.691	89.965	145.167	tubulin beta-1 chain
Cytoskeleton	Tubulins	Tubulins	LOC107781181	-2.462		2.394	7.799	71.159	72.041	tubulin beta-8 chain-like
Cytoskeleton	Tubulins	Tubulins	LOC107828638	-2.511		2.405	0.167	1.504	1.584	tubulin gamma-1 chain-like
Cytoskeleton	Tubulins	Tubulins	LOC107784542	-2.612		2.077	6.823	49.28	70.106	tubulin beta-2 chain-like
Cytoskeleton	Tubulins	Tubulins	LOC107823267	-2.671		1.743	6.239	34.934	66.602	tubulin alpha-3 chain
Cytoskeleton	Tubulins	Tubulins	LOC107826406	-2.826		1.852	118.402	732.175	1414.98	tubulin alpha-2 chain-like
Cytoskeleton	Tubulins	Tubulins	LOC107818269	-3.31		2.935	4.146	54.451	69.024	tubulin beta-2 chain-like
Cytoskeleton	Tubulins	Tubulins	LOC107788415	-3.838		3.615	1.105	23.462	26.464	tubulin alpha chain-like
Cytoskeleton	Tubulins	Tubulins	LOC107814855	-3.855		3.126	26.125	395.039	637.999	tubulin beta-1 chain
Cytoskeleton	Tubulins	Tubulins	LOC107800766	-3.877		3.583	1.034	21.473	25.472	tubulin alpha chain-like
Cytoskeleton	Tubulins	Tubulins	LOC107802214	-3.918		3.581	1.645	34.183	41.841	tubulin beta-2 chain-like
Cytoskeleton	Tubulins	Tubulins	LOC107828954	-4.127	-1.092	3.021	0.373	5.271	11.03	tubulin beta-2 chain-like
Cytoskeleton	Tubulins	Tubulins	LOC107783308	-4.858		4.068	0.821	23.556	39.634	tubulin beta-1 chain-like
Cytoskeleton	Tubulins	Tubulins	LOC107826880	-6.339		5.547	3.146	249.647	425.658	tubulin beta-1 chain] [frame=3] [exception=annotated by transcript or proteomic data
Cytoskeleton	Tubulins	Tubulins	LOC107797065	-6.385		5.174	3.818	231.973	537.791	tubulin alpha chain
Cytoskeleton	Tubulins	Tubulins	LOC107780090	-6.93		5.085	0.061	3.589	12.547	tubulin beta chain-like
Cytoskeleton	Tubulins	Tubulins	LOC107771703	-7.052			0	0.53	0.772	tubulin gamma chain
Cytoskeleton	Tubulins	Tubulins	LOC107763431	-10.367		8.983	0.019	19.391	49.274	tubulin beta chain-like

## Sheet: Phytohormones
Supercategory	Category	Subcategory	RefSeq gene ID	TI vs Non-infected, log2FC	LI vs Non-infected, log2FC	LI vs TI, log2FC	TI absolute expression level, mean TPM	LI absolute expression level, mean TPM	Non-infected plants absolute expression level, mean TPM	Annotation
Phytohormones	Abscisic acid Metabolism	Abscisic acid degradation	LOC107791402	2.782			8.72	4.868	2.163	abscisic acid 8'-hydroxylase 1-like
Phytohormones	Abscisic acid Metabolism	Abscisic acid degradation	LOC107830097	2.673			2.928	2.08	0.781	abscisic acid 8'-hydroxylase 1-like
Phytohormones	Abscisic acid Metabolism	Abscisic acid degradation	LOC107804348	1.873		-1.835	0.945	0.449	0.434	abscisic acid 8'-hydroxylase 1-like
Phytohormones	Abscisic acid Metabolism	Abscisic acid degradation	LOC107818013	-4.071		3.347	0.488	8.545	13.82	abscisic acid 8'-hydroxylase 2-like
Phytohormones	Abscisic acid Metabolism	Abscisic acid degradation	LOC107781531	-4.751		4.353	0.114	4.092	5.152	abscisic acid 8'-hydroxylase 4-like
Phytohormones	Abscisic acid Metabolism	Abscisic acid degradation	LOC107764881	-5.786		5.078	0.135	8.125	13.08	abscisic acid 8'-hydroxylase 2-like
Phytohormones	Abscisic acid Metabolism	Abscisic acid degradation	LOC107798887		1.539	1.875	0.194	1.179	0.411	abscisic acid 8'-hydroxylase 1-like
Phytohormones	Abscisic acid Metabolism	Abscisic acid synthesis	LOC107765743	1.482		-1.295	16.063	10.982	9.697	xanthoxin dehydrogenase-like
Phytohormones	Abscisic acid Metabolism	Abscisic acid synthesis	LOC107812708	-1.565			1.317	4.247	6.621	protein ABA DEFICIENT 4, chloroplastic-like isoform X1
Phytohormones	Abscisic acid Metabolism	Abscisic acid synthesis	LOC107799511	-2.203			0.993	5.096	7.584	9-cis-epoxycarotenoid dioxygenase NCED1, chloroplastic-like
Phytohormones	Abscisic acid Metabolism	Abscisic acid synthesis	LOC107797460	-2.356		1.449	0.592	2.732	5.032	protein ABA DEFICIENT 4, chloroplastic-like
Phytohormones	Abscisic acid Metabolism	Abscisic acid synthesis	LOC107817468	-2.497		2.521	0.5	4.924	4.796	carotenoid 9,10(9',10')-cleavage dioxygenase 1-like isoform X1
Phytohormones	Abscisic acid Metabolism	Abscisic acid synthesis	LOC107816996	-2.516		2.043	1.202	8.442	11.441	protein ABA DEFICIENT 4, chloroplastic-like isoform X1
Phytohormones	Abscisic acid Metabolism	Abscisic acid synthesis	LOC107817469	-2.643		2.206	2.264	17.939	23.807	carotenoid 9,10(9',10')-cleavage dioxygenase 1-like isoform X1
Phytohormones	Abscisic acid Metabolism	Abscisic acid synthesis	LOC107830214	-3.337		3.048	0.853	12.157	14.572	carotenoid 9,10(9',10')-cleavage dioxygenase 1-like
Phytohormones	Abscisic acid Metabolism	Abscisic acid synthesis	LOC107802049	-3.386		2.398	0.027	0.237	0.466	benzaldehyde dehydrogenase (NAD(+))-like
Phytohormones	Abscisic acid Metabolism	Abscisic acid synthesis	LOC107824392	-3.451		3.179	0.447	6.633	8.089	carotenoid 9,10(9',10')-cleavage dioxygenase 1-like isoform X1
Phytohormones	Abscisic acid Metabolism	Abscisic acid synthesis	LOC107817154	-3.849		3.465	2.036	38.295	49.329	carotenoid 9,10(9',10')-cleavage dioxygenase 1-like isoform X1
Phytohormones	Abscisic acid Metabolism	Abscisic acid synthesis	LOC107823578	-4.637	-1.162	3.47	0.427	8.297	17.886	probable carotenoid cleavage dioxygenase 4, chloroplastic
Phytohormones	Abscisic acid Metabolism	Abscisic acid synthesis	LOC107767418	-8.724	-1.466	7.24	0.024	6.774	18.06	probable carotenoid cleavage dioxygenase 4, chloroplastic
Phytohormones	Abscisic acid Metabolism	Abscisic acid synthesis	LOC107791323	-9.079		8.176	0.009	5.139	9.169	probable carotenoid cleavage dioxygenase 4, chloroplastic
Phytohormones	Abscisic acid Metabolism	Abscisic acid synthesis	LOC107827644				1.374	3.552	6.889	9-cis-epoxycarotenoid dioxygenase NCED1, chloroplastic-like
Phytohormones	Abscisic acid Response	Abscisic acid Response	LOC107814799	11.692		-5.969	20.253	0.518	0	putative HVA22-like protein g
Phytohormones	Abscisic acid Response	Abscisic acid Response	LOC107794061	9.782		-3.537	6.641	0.9	0	putative HVA22-like protein g isoform X1
Phytohormones	Abscisic acid Response	Abscisic acid Response	LOC107803581	5.143		-3.125	37.716	6.849	1.798	HVA22-like protein i
Phytohormones	Abscisic acid Response	Abscisic acid Response	LOC107810191	4.582		-3.417	14.467	2.201	1.028	putative HVA22-like protein g
Phytohormones	Abscisic acid Response	Abscisic acid Response	LOC107779052	2.755		-3.16	268.505	50.448	67.324	protein EARLY RESPONSIVE TO DEHYDRATION 15-like
Phytohormones	Abscisic acid Response	Abscisic acid Response	LOC107816008	2.507		-2.361	437.8	142.386	130.32	protein EARLY RESPONSIVE TO DEHYDRATION 15-like
Phytohormones	Abscisic acid Response	Abscisic acid Response	LOC107772785	2.102		-1.123	7.679	6.014	3.031	HVA22-like protein a
Phytohormones	Abscisic acid Response	Abscisic acid Response	LOC107811367	1.062			12.917	12.181	10.535	HVA22-like protein k
Phytohormones	Abscisic acid Response	Abscisic acid Response	LOC107766448	-1.025			5.506	15.966	18.781	putative HVA22-like protein g
Phytohormones	Abscisic acid Response	Abscisic acid Response	LOC107782648	-1.222			15.636	49.45	62.087	HVA22-like protein a
Phytohormones	Abscisic acid Response	Abscisic acid Response	LOC107772980	-1.772			5.742	22.086	33.353	HVA22-like protein e] [frame=2,3'] [exception=annotated by transcript or proteomic data
Phytohormones	Abscisic acid Response	Abscisic acid Response	LOC107781703	-2.211		1.48	3.426	16.435	26.5	putative HVA22-like protein g
Phytohormones	Abscisic acid Response	Abscisic acid Response	LOC107763249	-3.372			0.807	9.409	13.792	abscisic acid and environmental stress-inducible protein TAS14-like
Phytohormones	Abscisic acid Response	Abscisic acid Response	LOC107770614	-4.156			0.174	2.616	5.157	HVA22-like protein e
Phytohormones	Abscisic acid Response	Abscisic acid Response	LOC107763684	-4.372	-1.151	3.212	73.588	1159.48	2540.24	abscisic stress-ripening protein 2
Phytohormones	Abscisic acid Response	Abscisic acid Response	LOC107770444	-4.584			0.203	5.026	8.732	HVA22-like protein e
Phytohormones	Abscisic acid Response	Abscisic acid Response	LOC107761782	-4.741			0.181	4.2	8.963	HVA22-like protein e
Phytohormones	Abscisic acid Response	Abscisic acid Response	LOC107825693	-5.154		4.377	0.632	22.752	38.101	abscisic acid and environmental stress-inducible protein TAS14-like
Phytohormones	Abscisic acid Response	Abscisic acid Response	LOC107795777	-7.577	-1.446	6.113	0.072	9.459	25.592	HVA22-like protein c isoform X1
Phytohormones	Abscisic acid Response	Abscisic acid Response	LOC107797934	-8.626	-1.428	7.179	0.034	11.371	29.926	HVA22-like protein c isoform X1
Phytohormones	Abscisic acid Response	Abscisic acid Response	LOC107782875	-13.628		11.957	0	169.174	514.229	abscisic stress-ripening protein 2-like
Phytohormones	Abscisic acid Signaling	Abscisic acid Signaling	LOC107776401	7.375			11.695	4.226	0.108	abscisic acid receptor PYL4-like
Phytohormones	Abscisic acid Signaling	Abscisic acid Signaling	LOC107759771	5.756			14.981	11.854	0.461	abscisic acid receptor PYL4-like
Phytohormones	Abscisic acid Signaling	Abscisic acid Signaling	LOC107816583	5.754			42.581	14.964	1.324	abscisic acid receptor PYL4-like
Phytohormones	Abscisic acid Signaling	Abscisic acid Signaling	LOC107794010	3.88		-2.287	30.23	9.937	3.49	abscisic acid receptor PYL4-like
Phytohormones	Abscisic acid Signaling	Abscisic acid Signaling	LOC107771966	3.577		-1.81	4.491	2.163	0.646	abscisic acid receptor PYL4-like
Phytohormones	Abscisic acid Signaling	Abscisic acid Signaling	LOC107822698	3.516	1.742	-1.795	24.511	11.676	3.672	abscisic acid receptor PYL4-like
Phytohormones	Abscisic acid Signaling	Abscisic acid Signaling	LOC107800320	3.072			28.966	14.621	5.875	abscisic acid receptor PYL4-like] [frame=3] [exception=annotated by transcript or proteomic data
Phytohormones	Abscisic acid Signaling	Abscisic acid Signaling	LOC107816664	2.881			15.708	9.669	3.685	abscisic acid receptor PYL4-like
Phytohormones	Abscisic acid Signaling	Abscisic acid Signaling	LOC107797605	2.7		-2.705	30.373	7.87	7.951	protein C2-DOMAIN ABA-RELATED 11-like
Phytohormones	Abscisic acid Signaling	Abscisic acid Signaling	LOC107778387	2.144		-1.482	28.734	17.025	11.045	abscisic acid receptor PYL4-like
Phytohormones	Abscisic acid Signaling	Abscisic acid Signaling	LOC107775626	1.704		-1.325	56.692	38.549	29.712	protein C2-DOMAIN ABA-RELATED 4-like
Phytohormones	Abscisic acid Signaling	Abscisic acid Signaling	LOC107817339	1.657		-1.007	11.941	10.185	6.434	ABSCISIC ACID-INSENSITIVE 5-like protein 7
Phytohormones	Abscisic acid Signaling	Abscisic acid Signaling	LOC107804869	1.534		-1.195	11.212	8.418	6.548	ABSCISIC ACID-INSENSITIVE 5-like protein 5
Phytohormones	Abscisic acid Signaling	Abscisic acid Signaling	LOC107782185	1.496		-1.003	12.519	10.417	7.515	ABSCISIC ACID-INSENSITIVE 5-like protein 7
Phytohormones	Abscisic acid Signaling	Abscisic acid Signaling	LOC107794358	1.292			4.444	3.574	3.073	ABSCISIC ACID-INSENSITIVE 5-like protein 5
Phytohormones	Abscisic acid Signaling	Abscisic acid Signaling	LOC107830897	1.235		-1.258	37.338	26.391	27.005	protein C2-DOMAIN ABA-RELATED 4-like
Phytohormones	Abscisic acid Signaling	Abscisic acid Signaling	LOC107820377	1.207		-1.129	37.274	28.637	27.321	abscisic acid receptor PYL9-like
Phytohormones	Abscisic acid Signaling	Abscisic acid Signaling	LOC107804547	1.148			48.409	54.037	37.076	abscisic acid receptor PYL8-like
Phytohormones	Abscisic acid Signaling	Abscisic acid Signaling	LOC107801706	-1.223			3.851	13.031	15.279	abscisic acid receptor PYL8-like
Phytohormones	Abscisic acid Signaling	Abscisic acid Signaling	LOC107760324	-1.244			22.816	69.567	90.587	abscisic acid receptor PYL9-like
Phytohormones	Abscisic acid Signaling	Abscisic acid Signaling	LOC107783943	-1.445			0.413	0.845	1.894	dehydration-responsive element-binding protein 2C-like
Phytohormones	Abscisic acid Signaling	Abscisic acid Signaling	LOC107772182	-1.637		1.394	27.156	121.377	141.992	abscisic acid receptor PYL8-like
Phytohormones	Abscisic acid Signaling	Abscisic acid Signaling	LOC107813322	-2.408		1.711	4.982	27.983	44.558	abscisic acid receptor PYR1-like
Phytohormones	Abscisic acid Signaling	Abscisic acid Signaling	LOC107816670	-2.469			0.302	1.591	2.836	dehydration-responsive element-binding protein 2A-like
Phytohormones	Abscisic acid Signaling	Abscisic acid Signaling	LOC107822903	-2.544		2.562	0.273	2.757	2.7	ABSCISIC ACID-INSENSITIVE 5-like protein 2
Phytohormones	Abscisic acid Signaling	Abscisic acid Signaling	LOC107822613	-3.422		3.251	0.127	2.112	2.353	ABSCISIC ACID-INSENSITIVE 5-like protein 2
Phytohormones	Abscisic acid Signaling	Abscisic acid Signaling	LOC107769012	-3.719		2.538	3.059	29.819	67.137	protein C2-DOMAIN ABA-RELATED 7-like
Phytohormones	Abscisic acid Signaling	Abscisic acid Signaling	LOC107820579	-3.875		3.328	18.211	317.183	450.876	abscisic stress-ripening protein 2-like
Phytohormones	Abscisic acid Signaling	Abscisic acid Signaling	LOC107803926			3.718	0.112	2.563	1.646	dehydration-responsive element-binding protein 3-like] [exception=annotated by transcript or proteomic data
Phytohormones	Auxin Metabolism	Auxin Metabolism	LOC107764714	7.828	4.79	-3.078	86.599	15.687	0.645	IAA-amino acid hydrolase ILR1-like 2
Phytohormones	Auxin Metabolism	Auxin Metabolism	LOC107818015	6.546		-3.27	24.617	4.017	0.461	probable indole-3-acetic acid-amido synthetase GH3.1
Phytohormones	Auxin Metabolism	Auxin Metabolism	LOC107794279	4.908			11.975	4.24	0.705	probable indole-3-acetic acid-amido synthetase GH3.1
Phytohormones	Auxin Metabolism	Auxin Metabolism	LOC107826904	4.298		-2.194	25.286	8.646	2.187	IAA-amino acid hydrolase ILR1-like 2
Phytohormones	Auxin Metabolism	Auxin Metabolism	LOC107795525	2.767		-2.438	11.855	3.634	2.948	2-oxoglutarate-dependent dioxygenase DAO-like isoform X1
Phytohormones	Auxin Metabolism	Auxin Metabolism	LOC107819938	2.702	1.293	-1.422	23.491	14.671	6.094	IAA-amino acid hydrolase ILR1-like 4
Phytohormones	Auxin Metabolism	Auxin Metabolism	LOC107774327	2.516	1.167	-1.362	37.428	24.269	11.034	IAA-amino acid hydrolase ILR1-like 4
Phytohormones	Auxin Metabolism	Auxin Metabolism	LOC107803574	2.496	-1.906		3.675	0.299	1.153	probable indole-3-acetic acid-amido synthetase GH3.1
Phytohormones	Auxin Metabolism	Auxin Metabolism	LOC107777931	2.431	-1.248	-3.69	28.478	3.794	8.983	indole-3-acetic acid-amido synthetase GH3.6-like
Phytohormones	Auxin Metabolism	Auxin Metabolism	LOC107796246	2.33		-1.216	1.744	1.298	0.595	indole-3-acetic acid-amido synthetase GH3.6-like
Phytohormones	Auxin Metabolism	Auxin Metabolism	LOC107770881	2.061	1.206		1.379	1.301	0.565	indole-3-acetic acid-amido synthetase GH3.6-like
Phytohormones	Auxin Metabolism	Auxin Metabolism	LOC107787073	1.486		-1.028	11.296	9.42	6.836	indole-3-glycerol phosphate synthase, chloroplastic-like isoform X1
Phytohormones	Auxin Metabolism	Auxin Metabolism	LOC107799034	1.105			2.49	2.2	1.972	IAA-amino acid hydrolase ILR1-like 3
Phytohormones	Auxin Metabolism	Auxin Metabolism	LOC107794948	1.037			14.318	17.772	11.931	indole-3-glycerol phosphate synthase, chloroplastic-like
Phytohormones	Auxin Metabolism	Auxin Metabolism	LOC107769685	-1.31		1.078	1.581	5.726	6.694	indole-3-glycerol phosphate synthase, chloroplastic-like
Phytohormones	Auxin Metabolism	Auxin Metabolism	LOC107809747	-1.479		1.198	1.692	6.67	7.993	IAA-amino acid hydrolase ILR1-like 3
Phytohormones	Auxin Metabolism	Auxin Metabolism	LOC107806232	-1.759			2.198	4.947	12.795	putative indole-3-acetic acid-amido synthetase GH3.9 isoform X1
Phytohormones	Auxin Metabolism	Auxin Metabolism	LOC107832655	-2.213		1.826	0.845	4.892	6.631	indole-3-acetate O-methyltransferase 1-like
Phytohormones	Auxin Metabolism	Auxin Metabolism	LOC107819865	-2.8			0.557	4.028	6.697	indole-3-acetate O-methyltransferase 1-like
Phytohormones	Auxin Metabolism	Auxin Metabolism	LOC107776102	-3.153		2.66	0.148	1.659	2.341	probable indole-3-pyruvate monooxygenase YUCCA11
Phytohormones	Auxin Metabolism	Auxin Metabolism	LOC107821957	-3.228	-1.873	1.343	0.794	3.586	12.841	putative indole-3-acetic acid-amido synthetase GH3.9 isoform X1
Phytohormones	Auxin Metabolism	Auxin Metabolism	LOC107770902	-3.246		2.877	0.208	2.716	3.343	indole-3-acetic acid-amido synthetase GH3.6-like
Phytohormones	Auxin Metabolism	Auxin Metabolism	LOC107807935	-3.691		3.14	0.556	8.454	12.109	amidase 1-like
Phytohormones	Auxin Metabolism	Auxin Metabolism	LOC107825958	-4.509			0.019	1.181	0.933	indole-3-pyruvate monooxygenase YUCCA6-like
Phytohormones	Auxin Metabolism	Auxin Metabolism	LOC107816988	-4.957		5.003	0.129	6.904	6.784	probable indole-3-pyruvate monooxygenase YUCCA10
Phytohormones	Auxin Metabolism	Auxin Metabolism	LOC107796335	-5.103		4.32	0.113	3.952	6.538	indole-3-acetic acid-amido synthetase GH3.6-like
Phytohormones	Auxin Metabolism	Auxin Metabolism	LOC107814352	-5.329	-1.371	3.948	0.059	1.654	4.329	indole-3-acetate O-methyltransferase 1-like
Phytohormones	Auxin Metabolism	Auxin Metabolism	LOC107776221	-5.473			0.012	0.786	1.017	probable indole-3-pyruvate monooxygenase YUCCA8
Phytohormones	Auxin Metabolism	Auxin Metabolism	LOC107791151	-7.299			0	0.6	0.867	indole-3-pyruvate monooxygenase YUCCA6-like
Phytohormones	Auxin Metabolism	Auxin Metabolism	LOC107768490			1.001	0.674	2.332	2.197	indole-3-acetaldehyde oxidase-like
Phytohormones	Auxin Metabolism	Auxin Metabolism	LOC107824093		1.838		0.581	1.71	0.497	IAA-amino acid hydrolase ILR1-like 6
Phytohormones	Auxin Metabolism	Auxin Metabolism	LOC107797063		1.47		3.255	7.878	2.941	IAA-amino acid hydrolase ILR1-like 6
Phytohormones	Auxin Metabolism	Auxin Metabolism	LOC107817256		-1.465	-1.79	4.243	2.115	5.745	indole-3-acetic acid-amido synthetase GH3.6
Phytohormones	Auxin Response	Auxin Response	LOC107772004	11.495	5.536	-5.983	222.648	5.474	0.125	auxin-induced protein PCNT115-like
Phytohormones	Auxin Response	Auxin Response	LOC107775052	11.21	6.302	-4.942	519.154	26.494	0.368	auxin-induced protein PCNT115-like isoform X1
Phytohormones	Auxin Response	Auxin Response	LOC107831126	9.362		-3.505	59.373	7.955	0.125	auxin-responsive protein SAUR36-like
Phytohormones	Auxin Response	Auxin Response	LOC107762212	7.799			24.747	5.153	0.174	auxin-responsive protein SAUR36-like
Phytohormones	Auxin Response	Auxin Response	LOC107787979	6.368		-7.175	5.945	0.056	0.104	auxin-responsive protein SAUR71-like
Phytohormones	Auxin Response	Auxin Response	LOC107774052	4.666		-3.746	161.057	19.024	10.587	auxin-responsive protein SAUR32-like
Phytohormones	Auxin Response	Auxin Response	LOC107801592	3.805		-2.051	29.779	11.621	3.622	auxin-responsive protein SAUR32-like
Phytohormones	Auxin Response	Auxin Response	LOC107775053	3.652		-2.731	50.006	12.819	6.682	auxin-induced protein PCNT115-like
Phytohormones	Auxin Response	Auxin Response	LOC107764954	3.542		-2.623	10.68	2.932	1.543	auxin-induced protein PCNT115-like
Phytohormones	Auxin Response	Auxin Response	LOC107772005	2.906	1.173	-1.741	12.698	6.467	2.834	auxin-induced protein PCNT115-like
Phytohormones	Auxin Response	Auxin Response	LOC107823026	2.526			6.962	5.568	2.027	auxin-responsive protein IAA17-like
Phytohormones	Auxin Response	Auxin Response	LOC107760702	2.382		-1.424	26.308	16.76	8.683	auxin-responsive protein SAUR36-like
Phytohormones	Auxin Response	Auxin Response	LOC107816763	2.129		-1.583	61.019	34.451	23.39	auxin-induced protein PCNT115
Phytohormones	Auxin Response	Auxin Response	LOC107767650	1.784			4.037	2.768	2.002	auxin-responsive protein IAA9-like
Phytohormones	Auxin Response	Auxin Response	LOC107823187	1.766		-1.349	30.86	21.16	15.519	auxin-responsive protein SAUR36-like
Phytohormones	Auxin Response	Auxin Response	LOC107816590	1.596		-3.037	8.389	1.755	4.816	auxin-induced protein 22D-like
Phytohormones	Auxin Response	Auxin Response	LOC107802499	-1.021			10.271	27.494	35.041	auxin-responsive protein IAA27-like
Phytohormones	Auxin Response	Auxin Response	LOC107773505	-1.065			51.249	174.42	182.533	auxin-repressed 12.5 kDa protein-like
Phytohormones	Auxin Response	Auxin Response	LOC107780011	-1.069			0.822	2.392	2.96	auxin-responsive protein SAUR72-like
Phytohormones	Auxin Response	Auxin Response	LOC107761773	-1.135			4.165	12.573	15.486	auxin response factor 6-like isoform X1
Phytohormones	Auxin Response	Auxin Response	LOC107806638	-1.135		1.197	1.925	3		auxin response factor 9-like isoform X1
Phytohormones	Auxin Response	Auxin Response	LOC107760064	-1.152		1.338	0.936	4.128	3.549	auxin response factor 18-like isoform X1
Phytohormones	Auxin Response	Auxin Response	LOC107806659	-1.201	-1.617		30.571	39.064	121.999	auxin-induced protein 22D-like
Phytohormones	Auxin Response	Auxin Response	LOC107820037	-1.226			7.739	24.808	30.571	auxin-responsive protein IAA27-like
Phytohormones	Auxin Response	Auxin Response	LOC107789425	-1.227		1.048	1.29	4.708	5.156	auxin response factor 2-like isoform X1
Phytohormones	Auxin Response	Auxin Response	LOC107810658	-1.237			1.339	4.074	5.419	auxin-responsive protein IAA17-like
Phytohormones	Auxin Response	Auxin Response	LOC107801569	-1.265	-1.12		7.334	13.925	30.368	auxin-responsive protein IAA13-like isoform X1
Phytohormones	Auxin Response	Auxin Response	LOC107828000	-1.288		1.051	2.606	9.367	10.946	auxin response factor 18-like
Phytohormones	Auxin Response	Auxin Response	LOC107774041	-1.329			3.391	8.488	14.371	auxin-responsive protein IAA4-like
Phytohormones	Auxin Response	Auxin Response	LOC107814232	-1.34			10.766	36.926	46.094	auxin-responsive protein IAA27-like isoform X1
Phytohormones	Auxin Response	Auxin Response	LOC107814627	-1.487	-1.239		3.342	6.703	15.708	auxin-responsive protein SAUR32-like
Phytohormones	Auxin Response	Auxin Response	LOC107806323	-1.49		1.172	2.994	11.652	14.143	protein AUXIN RESPONSE 4-like
Phytohormones	Auxin Response	Auxin Response	LOC107803745	-1.558		1.559	1.551	8.009	7.712	auxin response factor 3-like
Phytohormones	Auxin Response	Auxin Response	LOC107799406	-1.63		1.335	1.226	5.278	6.421	auxin response factor 9-like
Phytohormones	Auxin Response	Auxin Response	LOC107829641	-1.672			0.223	0.98	1.19	protein SHI RELATED SEQUENCE 1-like isoform X1
Phytohormones	Auxin Response	Auxin Response	LOC107807457	-1.759			0.994	3.366	5.718	auxin response factor 5-like
Phytohormones	Auxin Response	Auxin Response	LOC107779163	-1.793	-1.436		5.368	11.944	32.19	auxin-responsive protein IAA12-like isoform X1
Phytohormones	Auxin Response	Auxin Response	LOC107822108	-1.806		1.452	0.327	1.558	1.956	auxin response factor 19-like
Phytohormones	Auxin Response	Auxin Response	LOC107799703	-1.812			0.761	2.305	4.498	protein SHI RELATED SEQUENCE 1-like
Phytohormones	Auxin Response	Auxin Response	LOC107763299	-1.814		1.205	32.698	131.23	196.961	auxin-responsive protein IAA8-like
Phytohormones	Auxin Response	Auxin Response	LOC107797525	-1.858		1.464	29.601	138.902	182.693	auxin-responsive protein IAA26-like
Phytohormones	Auxin Response	Auxin Response	LOC107792782	-1.874			683.691	2741.26	4313.36	auxin-repressed 12.5 kDa protein-like
Phytohormones	Auxin Response	Auxin Response	LOC107812758	-1.882		1.552	1.233	6.204	7.683	auxin response factor 8-like isoform X1
Phytohormones	Auxin Response	Auxin Response	LOC107788572	-1.962		1.279	33.644	142.119	224.335	auxin-responsive protein IAA8-like
Phytohormones	Auxin Response	Auxin Response	LOC107804166	-2.077		1.904	0.694	4.467	4.968	auxin response factor 2-like
Phytohormones	Auxin Response	Auxin Response	LOC107771982	-2.203		2.133	1.838	13.685	14.203	auxin response factor 11-like isoform X1
Phytohormones	Auxin Response	Auxin Response	LOC107794567	-2.244		1.674	47.567	268.296	388.276	auxin-repressed 12.5 kDa protein-like
Phytohormones	Auxin Response	Auxin Response	LOC107807809	-2.266		1.915	28.716	184.114	235.68	auxin-responsive protein IAA26-like
Phytohormones	Auxin Response	Auxin Response	LOC107771003	-2.271		2.408	1.255	11.673	10.421	auxin response factor 19-like
Phytohormones	Auxin Response	Auxin Response	LOC107812990	-2.357			0.508	1.851	4.442	auxin-responsive protein SAUR68-like
Phytohormones	Auxin Response	Auxin Response	LOC107767241	-2.363		1.765	0.685	4.008	5.993	auxin response factor 2-like
Phytohormones	Auxin Response	Auxin Response	LOC107809429	-2.4	-1.237	1.155	14.827	55.732	130.218	auxin-responsive protein IAA16-like
Phytohormones	Auxin Response	Auxin Response	LOC107806695	-2.639			0.118	0.48	1.225	protein SHI RELATED SEQUENCE 1-like isoform X1
Phytohormones	Auxin Response	Auxin Response	LOC107831629	-2.746		2.145	4.632	35.59	52.56	auxin response factor 2-like isoform X3
Phytohormones	Auxin Response	Auxin Response	LOC107820374	-2.805		2.214	35.489	288.41	422.704	auxin-repressed 12.5 kDa protein-like
Phytohormones	Auxin Response	Auxin Response	LOC107832378	-2.907			1.003	4.303	13.124	auxin-induced protein 15A-like
Phytohormones	Auxin Response	Auxin Response	LOC107794264	-2.957	-1.39	1.554	9.174	45.581	120.512	auxin-responsive protein IAA16-like
Phytohormones	Auxin Response	Auxin Response	LOC107763329	-3.141			1.787	20.042	26.666	auxin-induced protein 15A-like
Phytohormones	Auxin Response	Auxin Response	LOC107822266	-3.245		2.396	1.35	11.962	21.563	auxin-responsive protein IAA4-like
Phytohormones	Auxin Response	Auxin Response	LOC107795884	-3.248		2.97	0.479	6.295	7.594	auxin response factor 9-like
Phytohormones	Auxin Response	Auxin Response	LOC107783274	-3.263	-2.222		0.859	2.94	13.995	auxin-responsive protein SAUR72-like
Phytohormones	Auxin Response	Auxin Response	LOC107785490	-3.341		2.637	0.588	6.347	10.089	auxin response factor 4-like
Phytohormones	Auxin Response	Auxin Response	LOC107783207	-3.554		3.099	4.262	62.501	85.57	auxin-responsive protein IAA27-like
Phytohormones	Auxin Response	Auxin Response	LOC107830749	-3.582			0.365	2.651	7.526	auxin-induced protein 22D-like
Phytohormones	Auxin Response	Auxin Response	LOC107770237	-3.732		3.457	0.146	2.778	3.241	auxin response factor 16-like] [exception=annotated by transcript or proteomic data
Phytohormones	Auxin Response	Auxin Response	LOC107766364	-3.801		3.285	1.226	20.766	29.683	auxin-induced protein 6B-like
Phytohormones	Auxin Response	Auxin Response	LOC107803705	-4.012		3.827	6.617	157.858	182.033	auxin-responsive protein IAA27-like
Phytohormones	Auxin Response	Auxin Response	LOC107786124	-4.105		3.235	2.105	35.281	62.781	auxin-responsive protein IAA13-like
Phytohormones	Auxin Response	Auxin Response	LOC107826218	-4.24		3.518	0.323	6.424	10.334	auxin response factor 4-like
Phytohormones	Auxin Response	Auxin Response	LOC107810695	-4.242	-2.037		0.527	4.532	18.92	auxin-responsive protein SAUR21-like
Phytohormones	Auxin Response	Auxin Response	LOC107808387	-4.325			0.181	4.68	7.118	auxin-induced protein 15A-like
Phytohormones	Auxin Response	Auxin Response	LOC107825977	-4.38		4.239	0.098	3.446	3.823	auxin-responsive protein IAA8-like
Phytohormones	Auxin Response	Auxin Response	LOC107808574	-4.399		3.75	0.316	7.314	11.452	auxin-induced protein 6B-like
Phytohormones	Auxin Response	Auxin Response	LOC107787046	-4.464		3.869	0.053	1.471	2.176	protein SHI RELATED SEQUENCE 1-like isoform X1
Phytohormones	Auxin Response	Auxin Response	LOC107800172	-4.495	-1.375		0.309	4.516	11.634	auxin-induced protein 15A-like
Phytohormones	Auxin Response	Auxin Response	LOC107815530	-4.582	-1.146	3.424	3.134	56.818	127.647	auxin-responsive protein IAA14-like
Phytohormones	Auxin Response	Auxin Response	LOC107812997	-4.757	-2.098		0.083	1.099	4.809	auxin-responsive protein SAUR21-like
Phytohormones	Auxin Response	Auxin Response	LOC107799001	-4.83	-2.364		0.301	3.119	16.44	auxin-induced protein 15A-like
Phytohormones	Auxin Response	Auxin Response	LOC107830653	-5.01	-1.848	3.143	2.772	41.499	151.143	auxin-responsive protein IAA14-like
Phytohormones	Auxin Response	Auxin Response	LOC107782639	-5.026		5.003	0.119	6.32	6.3	auxin-responsive protein IAA26-like
Phytohormones	Auxin Response	Auxin Response	LOC107772993	-5.381	-1.039	4.328	0.147	5.083	10.391	auxin response factor 18-like
Phytohormones	Auxin Response	Auxin Response	LOC107825512	-5.405	-1.992		0.166	3.594	14.285	auxin-induced protein 15A-like
Phytohormones	Auxin Response	Auxin Response	LOC107812995	-5.418	-5.735		0.041	0.055	4.175	auxin-responsive protein SAUR68-like
Phytohormones	Auxin Response	Auxin Response	LOC107827714	-5.468	-1.019	4.417	0.302	10.636	21.866	auxin-responsive protein SAUR68-like
Phytohormones	Auxin Response	Auxin Response	LOC107813772	-5.499			0.182	6.503	18.486	auxin-induced protein 15A-like
Phytohormones	Auxin Response	Auxin Response	LOC107783916	-5.507	-1.699		0.519	13.711	44.885	auxin-induced protein 15A-like
Phytohormones	Auxin Response	Auxin Response	LOC107810688	-5.561	-3.621		0.043	0.364	4.559	auxin-responsive protein SAUR68-like
Phytohormones	Auxin Response	Auxin Response	LOC107764405	-5.582	-1.632	3.919	0.716	17.924	57.058	auxin-responsive protein IAA14-like
Phytohormones	Auxin Response	Auxin Response	LOC107798207	-5.589	-1.26	4.315	4.164	139.816	341.962	auxin-responsive protein IAA14-like
Phytohormones	Auxin Response	Auxin Response	LOC107782902	-5.6	-2.84		0.376	4.848	35.608	auxin-induced protein 15A-like
Phytohormones	Auxin Response	Auxin Response	LOC107812988	-5.756	-3.58		0.06	0.502	6.434	auxin-responsive protein SAUR67-like
Phytohormones	Auxin Response	Auxin Response	LOC107781392	-5.812	-2.534		0.027	0.511	3.039	auxin-responsive protein SAUR66-like
Phytohormones	Auxin Response	Auxin Response	LOC107762242	-5.855	-2.117		0.041	1.088	4.816	auxin-responsive protein IAA28-like isoform X1
Phytohormones	Auxin Response	Auxin Response	LOC107772558	-6.205		5.13	0.431	26.99	54.298	auxin-responsive protein IAA13-like
Phytohormones	Auxin Response	Auxin Response	LOC107794137	-6.207	-4.93		0.049	0.214	7.164	auxin-responsive protein SAUR68-like
Phytohormones	Auxin Response	Auxin Response	LOC107781721	-6.62	-1.486	5.115	0.058	3.503	9.684	auxin response factor 16-like
Phytohormones	Auxin Response	Auxin Response	LOC107789101	-6.875		6.236	0.062	8.251	12.512	auxin-responsive protein IAA27-like isoform X1
Phytohormones	Auxin Response	Auxin Response	LOC107805560	-7.247	-1.662		0.104	12.195	38.969	auxin-induced protein 15A-like
Phytohormones	Auxin Response	Auxin Response	LOC107812991	-7.285	-3.078		0.024	1.285	11.092	auxin-responsive protein SAUR68-like
Phytohormones	Auxin Response	Auxin Response	LOC107812992	-7.613	-1.885		0	1.206	4.456	auxin-responsive protein SAUR68-like
Phytohormones	Auxin Response	Auxin Response	LOC107811790	-7.654	-1.911		0	2.325	8.96	auxin-induced protein 15A-like
Phytohormones	Auxin Response	Auxin Response	LOC107783918	-7.769			0.104	17.417	56.68	auxin-induced protein 15A-like
Phytohormones	Auxin Response	Auxin Response	LOC107779777	-8.14	-5.056		0	0.195	6.739	auxin-responsive protein SAUR68-like
Phytohormones	Auxin Response	Auxin Response	LOC107759946	-8.164	-2.682		0	4.297	28.058	auxin-induced protein 15A-like
Phytohormones	Auxin Response	Auxin Response	LOC107779771	-8.31	-3.126		0	0.875	7.869	auxin-responsive protein SAUR68-like
Phytohormones	Auxin Response	Auxin Response	LOC107831875	-8.509	-3.584		0	0.656	8.254	auxin-responsive protein SAUR68-like
Phytohormones	Auxin Response	Auxin Response	LOC107812268	-8.828	-2.752		0	1.1	7.539	auxin-induced protein AUX22-like
Phytohormones	Auxin Response	Auxin Response	LOC107813207	-9.967	-3.133		0	3.431	31.174	auxin-responsive protein SAUR72-like
Phytohormones	Auxin Response	Auxin Response	LOC107798462	-10.039		9.034	0	11.456	21.884	auxin-responsive protein SAUR71-like
Phytohormones	Auxin Response	Auxin Response	LOC107785172			1.166	2.724	10.759	8.859	auxin response factor 3-like
Phytohormones	Auxin Response	Auxin Response	LOC107787968			-1.579	5.447	3.183	5.039	auxin response factor 5-like
Phytohormones	Auxin Transport	Auxin Transport	LOC107802006	1.486			3.53	3.708	2.155	auxin transport protein BIG] [exception=annotated by transcript or proteomic data
Phytohormones	Auxin Transport	Auxin Transport	LOC107832391	-1.134		1.383	0.757	3.39	2.798	auxin efflux carrier component 3-like
Phytohormones	Auxin Transport	Auxin Transport	LOC107789016	-1.412		1.044	0.498	1.773	2.248	auxin efflux carrier component 3-like isoform X1
Phytohormones	Auxin Transport	Auxin Transport	LOC107819848	-1.542		1.332	13.096	56.699	65.042	auxin transporter-like protein 4 isoform X1
Phytohormones	Auxin Transport	Auxin Transport	LOC107782481	-2.05		1.399	8.347	37.45	58.636	auxin transporter-like protein 4
Phytohormones	Auxin Transport	Auxin Transport	LOC107830898	-2.11			3.142	10.706	23.426	probable auxin efflux carrier component 1c
Phytohormones	Auxin Transport	Auxin Transport	LOC107761464	-2.861			0.127	1.455	1.499	putative B3 domain-containing protein REM15 isoform X1
Phytohormones	Auxin Transport	Auxin Transport	LOC107782321	-2.938		2.599	0.13	1.375	1.715	protein TORNADO 1-like
Phytohormones	Auxin Transport	Auxin Transport	LOC107775627	-3.002	-1.24	1.752	1.661	9.652	22.471	probable auxin efflux carrier component 1c
Phytohormones	Auxin Transport	Auxin Transport	LOC107774036	-3.042		2.502	2.18	20.989	30.214	auxin transporter-like protein 3
Phytohormones	Auxin Transport	Auxin Transport	LOC107818413	-3.06		1.96	0.796	5.442	11.519	auxin efflux carrier component 1-like
Phytohormones	Auxin Transport	Auxin Transport	LOC107780185	-3.067		2.842	0.958	11.873	13.551	auxin efflux carrier component 7-like
Phytohormones	Auxin Transport	Auxin Transport	LOC107775904	-3.149		2.891	0.812	10.401	12.195	auxin efflux carrier component 7-like
Phytohormones	Auxin Transport	Auxin Transport	LOC107818193	-3.306		3.048	0.085	1.2	1.424	protein TORNADO 1-like
Phytohormones	Auxin Transport	Auxin Transport	LOC107795413	-3.346		3.227	0.058	0.923	0.976	probable auxin efflux carrier component 1b
Phytohormones	Auxin Transport	Auxin Transport	LOC107816434	-3.901		2.871	0.285	3.643	7.183	auxin transporter-like protein 2
Phytohormones	Auxin Transport	Auxin Transport	LOC107796536	-4.245		3.982	0.611	16.518	19.357	auxin transporter-like protein 2
Phytohormones	Auxin Transport	Auxin Transport	LOC107809763	-4.409		3.382	1.088	19.578	39.005	protein TORNADO 2-like isoform X1
Phytohormones	Auxin Transport	Auxin Transport	LOC107821691	-4.573		3.309	0.097	1.692	3.869	auxin transporter-like protein 5
Phytohormones	Auxin Transport	Auxin Transport	LOC107768583	-4.693		4.01	0.716	19.783	31.368	uncharacterized protein LOC107768583
Phytohormones	Auxin Transport	Auxin Transport	LOC107773374	-4.765		4.022	0.144	4.15	6.683	auxin transporter-like protein 4
Phytohormones	Auxin Transport	Auxin Transport	LOC107817755	-5.098		4.779	0.167	7.679	9.498	putative auxin efflux carrier component 8 isoform X1
Phytohormones	Auxin Transport	Auxin Transport	LOC107774276	-5.373		5.394	0.101	7.465	7.437	putative auxin efflux carrier component 8
Phytohormones	Auxin Transport	Auxin Transport	LOC107818122	-5.482		5.077	0.052	3.112	3.995	auxin transporter-like protein 2 isoform X1
Phytohormones	Auxin Transport	Auxin Transport	LOC107810165	-5.784	-1.322	4.443	0.04	1.562	3.84	auxin transporter-like protein 2
Phytohormones	Auxin Transport	Auxin Transport	LOC107832299	-6.098		4.804	0.04	2.046	4.816	auxin transporter-like protein 2
Phytohormones	Auxin Transport	Auxin Transport	LOC107772755	-6.712	-1.299		0.003	0.441	1.105	probable auxin efflux carrier component 6
Phytohormones	Auxin Transport	Auxin Transport	LOC107765259	-8.405	-1.979	6.42	0.29	43.42	166.582	uncharacterized protein LOC107765259 isoform X1
Phytohormones	Brassinosteroid Metabolism	Brassinosteroid degradation/inactivation	LOC107816987	4.002		-2.564	5.996	1.653	0.639	cytochrome P450 734A1-like
Phytohormones	Brassinosteroid Metabolism	Brassinosteroid degradation/inactivation	LOC107827361	2.479		-2.447	2.859	0.89	0.882	cytochrome P450 734A1-like
Phytohormones	Brassinosteroid Metabolism	Brassinosteroid degradation/inactivation	LOC107782170	1.417		-1.121	8.287	6.621	5.256	cytochrome P450 734A1-like
Phytohormones	Brassinosteroid Metabolism	Brassinosteroid degradation/inactivation	LOC107806423	-3.277		2.487	0.11	1.045	1.832	cytochrome P450 734A1-like
Phytohormones	Brassinosteroid Metabolism	Brassinosteroid synthesis	LOC107765415	3.056		-2.366	18.925	6.047	3.841	24-methylenesterol C-methyltransferase 2-like
Phytohormones	Brassinosteroid Metabolism	Brassinosteroid synthesis	LOC107795770	1.884		-1.42	13.036	8.307	6.033	delta(7)-sterol-C5(6)-desaturase-like
Phytohormones	Brassinosteroid Metabolism	Brassinosteroid synthesis	LOC107821329	1.537			2.462	2.306	1.425	24-methylenesterol C-methyltransferase 2-like
Phytohormones	Brassinosteroid Metabolism	Brassinosteroid synthesis	LOC107788284	1.229			5.984	5.749	4.327	delta(7)-sterol-C5(6)-desaturase-like
Phytohormones	Brassinosteroid Metabolism	Brassinosteroid synthesis	LOC107801070	1.092		-1.65	1.695	0.904	1.337	cytochrome P450 724B1-like
Phytohormones	Brassinosteroid Metabolism	Brassinosteroid synthesis	LOC107795958	-1.573		1.511	0.506	2.432	2.522	delta(24)-sterol reductase-like
Phytohormones	Brassinosteroid Metabolism	Brassinosteroid synthesis	LOC107764727	-1.702		1.529	18.816	95.229	102.738	sterol 14-demethylase-like
Phytohormones	Brassinosteroid Metabolism	Brassinosteroid synthesis	LOC107779000	-1.754		1.318	27.855	119.904	158.125	sterol 14-demethylase-like
Phytohormones	Brassinosteroid Metabolism	Brassinosteroid synthesis	LOC107797131	-2.136		1.694	1.182	6.362	8.729	cycloeucalenol cycloisomerase-like
Phytohormones	Brassinosteroid Metabolism	Brassinosteroid synthesis	LOC107762070	-2.312		1.676	1.657	9.047	13.828	delta(7)-sterol-C5(6)-desaturase
Phytohormones	Brassinosteroid Metabolism	Brassinosteroid synthesis	LOC107802648	-2.384		1.939	1.292	8.451	11.307	cycloeucalenol cycloisomerase-like
Phytohormones	Brassinosteroid Metabolism	Brassinosteroid synthesis	LOC107825897	-2.47			0.126	0.74	1.186	cytochrome P450 724B1-like
Phytohormones	Brassinosteroid Metabolism	Brassinosteroid synthesis	LOC107764502	-3.641		2.733	2.968	34.429	62.836	24-methylenesterol C-methyltransferase 2
Phytohormones	Brassinosteroid Metabolism	Brassinosteroid synthesis	LOC107800100	-4.247	-1.175	3.06	1.233	17.807	39.519	24-methylenesterol C-methyltransferase 2-like
Phytohormones	Brassinosteroid Metabolism	Brassinosteroid synthesis	LOC107776792	-4.38		3.069	0.062	0.895	2.202	delta(24)-sterol reductase-like
Phytohormones	Brassinosteroid Metabolism	Brassinosteroid synthesis	LOC107784308	-8.215	-2.158		0	0.284	1.248	cytochrome P450 CYP749A22-like
Phytohormones	Brassinosteroid Metabolism	Brassinosteroid synthesis	LOC107768926			1.331	3.736	16.059	11.992	probable 3-beta-hydroxysteroid-Delta(8),Delta(7)-isomerase
Phytohormones	Brassinosteroid Metabolism	Brassinosteroid synthesis	LOC107795325			1.037	4.742	16.193	15.874	3-epi-6-deoxocathasterone 23-monooxygenase-like
Phytohormones	Brassinosteroid Signaling	Brassinosteroid Signaling	LOC107766802	6.535		-5.162	5.762	0.269	0.099	BRI1 kinase inhibitor 1-like
Phytohormones	Brassinosteroid Signaling	Brassinosteroid Signaling	LOC107821020	3.757		-2.954	20.647	4.281	2.574	shaggy-related protein kinase epsilon-like
Phytohormones	Brassinosteroid Signaling	Brassinosteroid Signaling	LOC107812778	3.592		-2.112	2.321	0.917	0.325	BRI1 kinase inhibitor 1-like
Phytohormones	Brassinosteroid Signaling	Brassinosteroid Signaling	LOC107823237	3.206	1.326	-1.896	270.386	120.663	49.81	membrane steroid-binding protein 2-like isoform X1
Phytohormones	Brassinosteroid Signaling	Brassinosteroid Signaling	LOC107812175	2.896		-2.18	15.824	5.683	3.585	shaggy-related protein kinase epsilon-like
Phytohormones	Brassinosteroid Signaling	Brassinosteroid Signaling	LOC107793276	2.676		-1.93	3.079	1.356	0.788	BRASSINOSTEROID INSENSITIVE 1-associated receptor kinase 1-like isoform X1
Phytohormones	Brassinosteroid Signaling	Brassinosteroid Signaling	LOC107799265	2.51		-1.825	60.09	27.885	17.788	shaggy-related protein kinase epsilon-like
Phytohormones	Brassinosteroid Signaling	Brassinosteroid Signaling	LOC107831359	2.313		-1.822	57.484	26.556	19.498	shaggy-related protein kinase epsilon-like
Phytohormones	Brassinosteroid Signaling	Brassinosteroid Signaling	LOC107767522	2.254		-2.204	16.228	6.055	5.789	BRASSINOSTEROID INSENSITIVE 1-associated receptor kinase 1-like
Phytohormones	Brassinosteroid Signaling	Brassinosteroid Signaling	LOC107830517	2.213		-1.633	50.625	27.652	18.594	BRASSINOSTEROID INSENSITIVE 1-associated receptor kinase 1-like isoform X1
Phytohormones	Brassinosteroid Signaling	Brassinosteroid Signaling	LOC107770471	2.043		-1.409	232.204	146.522	95.453	membrane steroid-binding protein 2-like
Phytohormones	Brassinosteroid Signaling	Brassinosteroid Signaling	LOC107815061	1.967		-1.299	27.831	18.953	12.145	BES1/BZR1 homolog protein 4-like isoform X1
Phytohormones	Brassinosteroid Signaling	Brassinosteroid Signaling	LOC107780257	1.961		-1.429	5.423	3.393	2.344	receptor-like protein kinase BRI1-like 3
Phytohormones	Brassinosteroid Signaling	Brassinosteroid Signaling	LOC107793312	1.87		-1.206	3.639	2.669	1.686	receptor-like protein kinase BRI1-like 3
Phytohormones	Brassinosteroid Signaling	Brassinosteroid Signaling	LOC107808718	1.644		-2.009	9.049	3.824	4.933	transcription factor BIM1-like isoform X1
Phytohormones	Brassinosteroid Signaling	Brassinosteroid Signaling	LOC107829263	1.275		-1.109	163.002	129.615	114.861	shaggy-related protein kinase NtK-1-like
Phytohormones	Brassinosteroid Signaling	Brassinosteroid Signaling	LOC107760659	-1.237	-1.909		1.765	1.907	7.14	BES1/BZR1 homolog protein 4-like
Phytohormones	Brassinosteroid Signaling	Brassinosteroid Signaling	LOC107792445	-1.328			8.228	23.822	34.893	protein BRASSINAZOLE-RESISTANT 1-like
Phytohormones	Brassinosteroid Signaling	Brassinosteroid Signaling	LOC107786459	-1.347		1.11	1.068	3.917	4.585	protein BRASSINAZOLE-RESISTANT 1-like
Phytohormones	Brassinosteroid Signaling	Brassinosteroid Signaling	LOC107763245	-1.831		1.577	2.989	15.237	17.965	protein BRASSINAZOLE-RESISTANT 1-like isoform X1
Phytohormones	Brassinosteroid Signaling	Brassinosteroid Signaling	LOC107830890	-2.058		1.18	0.865	3.384	6.179	transcription factor BIM1-like isoform X1
Phytohormones	Brassinosteroid Signaling	Brassinosteroid Signaling	LOC107794561	-3.029			0.196	0.851	2.75	BES1/BZR1 homolog protein 4-like
Phytohormones	Brassinosteroid Signaling	Brassinosteroid Signaling	LOC107770206	-3.371		3.008	0.504	7.123	8.818	serine/threonine-protein kinase BRI1-like 2
Phytohormones	Brassinosteroid Signaling	Brassinosteroid Signaling	LOC107784588	-4.651		4.07	0.092	2.671	3.88	serine/threonine-protein kinase BRI1-like 2
Phytohormones	Brassinosteroid Signaling	Brassinosteroid Signaling	LOC107808346		-1.073		1.818	2.829	5.993	BRI1 kinase inhibitor 1-like
Phytohormones	Brassinosteroid Signaling (EXORDIUM)	Brassinosteroid Signaling (EXORDIUM)	LOC107776796	8.138	3.622	-4.544	49.455	3.341	0.29	protein EXORDIUM-like 2
Phytohormones	Brassinosteroid Signaling (EXORDIUM)	Brassinosteroid Signaling (EXORDIUM)	LOC107825004	3.773		-3.902	26.141	2.929	3.312	protein EXORDIUM-like
Phytohormones	Brassinosteroid Signaling (EXORDIUM)	Brassinosteroid Signaling (EXORDIUM)	LOC107822731	3.028		-2.699	95.799	25.093	19.932	protein EXORDIUM-like
Phytohormones	Brassinosteroid Signaling (EXORDIUM)	Brassinosteroid Signaling (EXORDIUM)	LOC107822732	1.598		-1.325	20.079	13.493	11.139	protein EXORDIUM-like
Phytohormones	Brassinosteroid Signaling (EXORDIUM)	Brassinosteroid Signaling (EXORDIUM)	LOC107776797	1.185			2.114	2.853	1.558	protein EXORDIUM-like
Phytohormones	Brassinosteroid Signaling (EXORDIUM)	Brassinosteroid Signaling (EXORDIUM)	LOC107760299	-2.055			2.923	11.792	20.584	protein EXORDIUM-like 3
Phytohormones	Brassinosteroid Signaling (EXORDIUM)	Brassinosteroid Signaling (EXORDIUM)	LOC107782055	-2.96		2.073	1.381	10.038	17.988	protein EXORDIUM-like 5
Phytohormones	Brassinosteroid Signaling (EXORDIUM)	Brassinosteroid Signaling (EXORDIUM)	LOC107820290	-4.403		3.181	0.299	4.643	10.464	protein EXORDIUM-like 5
Phytohormones	Brassinosteroid Signaling (EXORDIUM)	Brassinosteroid Signaling (EXORDIUM)	LOC107787087	-6.029	-1.042	4.968	0.493	26.737	53.795	protein EXORDIUM-like 3
Phytohormones	Brassinosteroid Signaling (EXORDIUM)	Brassinosteroid Signaling (EXORDIUM)	LOC107781239	-6.219	-3.075		0.055	0.863	7.186	protein EXORDIUM-like 7
Phytohormones	Brassinosteroid Signaling (EXORDIUM)	Brassinosteroid Signaling (EXORDIUM)	LOC107781358	-6.58	-2.231	4.327	0.054	1.961	9.152	protein EXORDIUM-like 7
Phytohormones	Cytokinin Metabolism	Cytokinin degradation/inactivation	LOC107763786	11.918		-6.248	9.83	0.195	0	cytokinin hydroxylase-like
Phytohormones	Cytokinin Metabolism	Cytokinin degradation/inactivation	LOC107784803	11.565		-6.043	24.98	0.579	0.01	cytokinin hydroxylase-like
Phytohormones	Cytokinin Metabolism	Cytokinin degradation/inactivation	LOC107769776	8.642		-4.812	25.612	1.424	0.107	zeatin O-glucosyltransferase-like
Phytohormones	Cytokinin Metabolism	Cytokinin degradation/inactivation	LOC107801620	7.988		-4.458	29.247	2.02	0.189	zeatin O-glucosyltransferase-like
Phytohormones	Cytokinin Metabolism	Cytokinin degradation/inactivation	LOC107775337	7.428		-7.324	1.609	0.014	0.011	zeatin O-glucosyltransferase-like
Phytohormones	Cytokinin Metabolism	Cytokinin degradation/inactivation	LOC107825739	7.056		-1.678	2.929	1.517	0.034	zeatin O-glucosyltransferase-like
Phytohormones	Cytokinin Metabolism	Cytokinin degradation/inactivation	LOC107827742	5.309		-1.658	1.398	0.742	0.056	zeatin O-glucosyltransferase-like
Phytohormones	Cytokinin Metabolism	Cytokinin degradation/inactivation	LOC107824556	2.731		-1.842	4.445	2.006	1.123	zeatin O-glucosyltransferase-like
Phytohormones	Cytokinin Metabolism	Cytokinin degradation/inactivation	LOC107818107	-1.717		1.424	0.866	4.103	4.847	cytokinin dehydrogenase 7-like
Phytohormones	Cytokinin Metabolism	Cytokinin degradation/inactivation	LOC107779041	-1.718			0.464	2.352	2.537	zeatin O-glucosyltransferase-like] [frame=3
Phytohormones	Cytokinin Metabolism	Cytokinin degradation/inactivation	LOC107793755	-1.721	-1.158		0.174	0.44	0.988	zeatin O-glucosyltransferase-like
Phytohormones	Cytokinin Metabolism	Cytokinin degradation/inactivation	LOC107800706	-2.493		1.895	0.751	4.698	7.296	cytokinin dehydrogenase 1-like
Phytohormones	Cytokinin Metabolism	Cytokinin degradation/inactivation	LOC107769258	-2.973	-1.877		0.342	1.259	4.664	cytokinin riboside 5'-monophosphate phosphoribohydrolase LOG3-like isoform X1
Phytohormones	Cytokinin Metabolism	Cytokinin degradation/inactivation	LOC107790677	-2.975			1.202	3.99	16.718	cytokinin dehydrogenase 5-like
Phytohormones	Cytokinin Metabolism	Cytokinin degradation/inactivation	LOC107767396	-3.47			0.045	0.778	0.91	cytokinin dehydrogenase 1-like isoform X1
Phytohormones	Cytokinin Metabolism	Cytokinin degradation/inactivation	LOC107761096	-3.629	-2.317		0.206	0.904	4.55	cytokinin riboside 5'-monophosphate phosphoribohydrolase LOG3-like
Phytohormones	Cytokinin Metabolism	Cytokinin degradation/inactivation	LOC107786307			1.487	0.691	3.19	1.483	cytokinin dehydrogenase 6-like
Phytohormones	Cytokinin Metabolism	Cytokinin degradation/inactivation	LOC107810781		3.178	3.481	0.088	1.69	0.184	cytokinin hydroxylase-like isoform X1
Phytohormones	Cytokinin Metabolism	Cytokinin degradation/inactivation	LOC107766411		2.599	4.759	0.023	1.234	0.204	cytokinin hydroxylase-like
Phytohormones	Cytokinin Metabolism	Cytokinin degradation/inactivation	LOC107764537		-1.308		7.911	6.679	16.62	cytokinin riboside 5'-monophosphate phosphoribohydrolase LOG1-like
Phytohormones	Cytokinin Metabolism	Cytokinin synthesis	LOC107821397	4.966		-3.207	14.506	2.6	0.767	cytokinin riboside 5'-monophosphate phosphoribohydrolase LOG1-like
Phytohormones	Cytokinin Metabolism	Cytokinin synthesis	LOC107819006	4.142		-2.442	7.446	2.261	0.689	cytokinin riboside 5'-monophosphate phosphoribohydrolase LOG1-like
Phytohormones	Cytokinin Metabolism	Cytokinin synthesis	LOC107778767	1.593		-2.387	23.981	7.691	13.632	cytokinin riboside 5'-monophosphate phosphoribohydrolase LOG1-like isoform X1
Phytohormones	Cytokinin Metabolism	Cytokinin synthesis	LOC107781850	-3.21	1.044	4.239	0.084	2.834	1.378	adenylate isopentenyltransferase 3, chloroplastic-like
Phytohormones	Cytokinin Metabolism	Cytokinin synthesis	LOC107760037	-4.008		3.775	0.089	2.089	2.333	adenylate isopentenyltransferase isoform X1
Phytohormones	Cytokinin Metabolism	Cytokinin synthesis	LOC107814501	-8.834		8.117	0	2.123	3.286	adenylate isopentenyltransferase 5, chloroplastic-like
Phytohormones	Cytokinin Metabolism	Cytokinin synthesis	LOC107795022			6.338	0.014	2.576	1.136	adenylate isopentenyltransferase 3, chloroplastic-like
Phytohormones	Cytokinin Signaling	Cytokinin Signaling	LOC107828466	9.009		-8.95	7.027	0	0	two-component response regulator ARR22-like
Phytohormones	Cytokinin Signaling	Cytokinin Signaling	LOC107821378	3.988		-2.986	24.762	5.513	2.642	histidine kinase 3-like isoform X1
Phytohormones	Cytokinin Signaling	Cytokinin Signaling	LOC107804513	1.912		-1.766	11.085	5.68	4.993	histidine kinase 3-like isoform X1
Phytohormones	Cytokinin Signaling	Cytokinin Signaling	LOC107759858	1.663			5.863	11.036	3.077	two-component response regulator ARR15-like
Phytohormones	Cytokinin Signaling	Cytokinin Signaling	LOC107806685	1.438		-1.315	13.248	9.161	8.307	two-component response regulator ARR1-like
Phytohormones	Cytokinin Signaling	Cytokinin Signaling	LOC107807556	1.391		-1.284	8.149	5.809	5.275	two-component response regulator ARR2-like
Phytohormones	Cytokinin Signaling	Cytokinin Signaling	LOC107774626	-1.023		2.274	0.989	7.693	3.402	two-component response regulator ARR6-like isoform X1
Phytohormones	Cytokinin Signaling	Cytokinin Signaling	LOC107762160	-1.133		1.401	2.721	12.266	10.2	two-component response regulator ARR9-like
Phytohormones	Cytokinin Signaling	Cytokinin Signaling	LOC107819882	-1.493		1.451	1.773	8.344	8.429	two-component response regulator ARR12-like
Phytohormones	Cytokinin Signaling	Cytokinin Signaling	LOC107778970	-1.762			3.012	10.321	17.762	histidine kinase 2-like] [exception=annotated by transcript or proteomic data
Phytohormones	Cytokinin Signaling	Cytokinin Signaling	LOC107760578	-1.959		1.472	0.95	4.494	6.322	two-component response regulator ARR8-like isoform X1
Phytohormones	Cytokinin Signaling	Cytokinin Signaling	LOC107787379	-2.145		2.092	0.449	3.351	3.377	two-component response regulator ARR11-like
Phytohormones	Cytokinin Signaling	Cytokinin Signaling	LOC107794281	-2.162		2.447	0.579	5.336	4.429	two-component response regulator ARR17-like
Phytohormones	Cytokinin Signaling	Cytokinin Signaling	LOC107776251	-2.168		1.981	1.119	7.468	8.463	two-component response regulator ARR12-like isoform X1
Phytohormones	Cytokinin Signaling	Cytokinin Signaling	LOC107807632	-3.187		3.239	0.784	12.213	11.916	two-component response regulator ARR9-like
Phytohormones	Cytokinin Signaling	Cytokinin Signaling	LOC107779908	-3.67		3.783	0.233	5.516	4.982	histidine kinase 1-like isoform X1
Phytohormones	Cytokinin Signaling	Cytokinin Signaling	LOC107825200	-3.833		3.569	0.335	6.712	8.237	two-component response regulator ARR6-like
Phytohormones	Cytokinin Signaling	Cytokinin Signaling	LOC107761939	-4.01		3.635	0.263	5.607	7.178	histidine kinase 1-like isoform X1
Phytohormones	Cytokinin Signaling	Cytokinin Signaling	LOC107794902	-4.079		3.67	0.723	15.833	20.943	histidine kinase 4-like
Phytohormones	Cytokinin Signaling	Cytokinin Signaling	LOC107786234	-4.146		3.222	0.414	6.707	12.74	two-component response regulator ARR9-like
Phytohormones	Cytokinin Signaling	Cytokinin Signaling	LOC107767345	-4.542		5.249	0.032	2.081	1.273	histidine kinase 5-like
Phytohormones	Cytokinin Signaling	Cytokinin Signaling	LOC107832200	-4.588		4.498	0.353	13.668	14.545	histidine kinase 4-like isoform X1
Phytohormones	Cytokinin Signaling	Cytokinin Signaling	LOC107795059	-9.473	-1.127	8.275	0	3.91	8.539	two-component response regulator ARR9-like
Phytohormones	Cytokinin Signaling	Cytokinin Signaling	LOC107769298			3.572	0.031	0.619	0.485	histidine kinase 5-like
Phytohormones	Cytokinin Signaling	Cytokinin Signaling	LOC107806927			1.094	1.702	6.2	4.643	histidine protein methyltransferase 1 homolog
Phytohormones	Ethylene Metabolism	Ethylene Metabolism	LOC107814996	12.537			15.951	3.155	0	1-aminocyclopropane-1-carboxylate synthase-like
Phytohormones	Ethylene Metabolism	Ethylene Metabolism	LOC107831434	11.854		-3.658	78.51	9.469	0.032	1-aminocyclopropane-1-carboxylate synthase
Phytohormones	Ethylene Metabolism	Ethylene Metabolism	LOC107770971	11.096	5.972	-5.161	117.406	5.002	0.087	1-aminocyclopropane-1-carboxylate synthase-like
Phytohormones	Ethylene Metabolism	Ethylene Metabolism	LOC107820810	9.105	4.383	-4.732	62.007	3.943	0.188	1-aminocyclopropane-1-carboxylate oxidase 1-like
Phytohormones	Ethylene Metabolism	Ethylene Metabolism	LOC107778431	8.482	6.088		89.157	25.173	0.413	1-aminocyclopropane-1-carboxylate synthase-like
Phytohormones	Ethylene Metabolism	Ethylene Metabolism	LOC107759912	7.386	6.174		337.441	216.782	3.373	1-aminocyclopropane-1-carboxylate oxidase-like
Phytohormones	Ethylene Metabolism	Ethylene Metabolism	LOC107772014	7.092	4.571		121.105	31.428	1.521	1-aminocyclopropane-1-carboxylate synthase-like
Phytohormones	Ethylene Metabolism	Ethylene Metabolism	LOC107768881	6.771		-5.77	3.487	0.103	0.051	1-aminocyclopropane-1-carboxylate synthase 3-like
Phytohormones	Ethylene Metabolism	Ethylene Metabolism	LOC107792558	6.741	3.875	-2.892	41.591	8.809	0.64	1-aminocyclopropane-1-carboxylate synthase-like
Phytohormones	Ethylene Metabolism	Ethylene Metabolism	LOC107829216	6.617	4.166	-2.483	101.184	28.055	1.721	1-aminocyclopropane-1-carboxylate synthase-like
Phytohormones	Ethylene Metabolism	Ethylene Metabolism	LOC107759913	6.056	5.03		535.465	400.725	13.67	1-aminocyclopropane-1-carboxylate oxidase-like
Phytohormones	Ethylene Metabolism	Ethylene Metabolism	LOC107789784	5.043		-2.183	11.552	4.005	0.605	1-aminocyclopropane-1-carboxylate oxidase 5-like
Phytohormones	Ethylene Metabolism	Ethylene Metabolism	LOC107788083	4.617	4.495		131.965	183.362	9.141	1-aminocyclopropane-1-carboxylate oxidase 3-like
Phytohormones	Ethylene Metabolism	Ethylene Metabolism	LOC107781126	4.576	4.858		183.243	336.745	12.945	1-aminocyclopropane-1-carboxylate oxidase
Phytohormones	Ethylene Metabolism	Ethylene Metabolism	LOC107815999	4.334			284.728	149.019	23.63	1-aminocyclopropane-1-carboxylate oxidase 1
Phytohormones	Ethylene Metabolism	Ethylene Metabolism	LOC107803319	4.321	1.586	-2.742	85.211	22.113	7.321	1-aminocyclopropane-1-carboxylate oxidase homolog 1-like
Phytohormones	Ethylene Metabolism	Ethylene Metabolism	LOC107765010	4.248		-3.6	17.166	2.349	1.556	1-aminocyclopropane-1-carboxylate oxidase 1-like
Phytohormones	Ethylene Metabolism	Ethylene Metabolism	LOC107765873	3.923	1.639	-2.292	33.904	12.195	3.899	1-aminocyclopropane-1-carboxylate oxidase homolog 1-like
Phytohormones	Ethylene Metabolism	Ethylene Metabolism	LOC107790081	3.226		-2.74	3.603	0.871	0.677	1-aminocyclopropane-1-carboxylate oxidase 1-like
Phytohormones	Ethylene Metabolism	Ethylene Metabolism	LOC107777719	2.576		-2.879	114.907	25.565	32.194	1-aminocyclopropane-1-carboxylate oxidase-like
Phytohormones	Ethylene Metabolism	Ethylene Metabolism	LOC107798869	2.324		-1.213	7.28	5.431	2.501	1-aminocyclopropane-1-carboxylate oxidase homolog 1-like
Phytohormones	Ethylene Metabolism	Ethylene Metabolism	LOC107776614	2.228		-1.416	19.672	12.785	7.163	1-aminocyclopropane-1-carboxylate oxidase homolog 1-like
Phytohormones	Ethylene Metabolism	Ethylene Metabolism	LOC107765801	2.224		-1.535	30.268	17.919	11.104	1-aminocyclopropane-1-carboxylate oxidase homolog 12-like
Phytohormones	Ethylene Metabolism	Ethylene Metabolism	LOC107832510	1.66			1.755	1.785	0.935	1-aminocyclopropane-1-carboxylate oxidase-like isoform X1
Phytohormones	Ethylene Metabolism	Ethylene Metabolism	LOC107773731	1.624	1.436		8.398	12.529	4.64	1-aminocyclopropane-1-carboxylate oxidase homolog 1-like
Phytohormones	Ethylene Metabolism	Ethylene Metabolism	LOC107792559	1.237			3.022	4.242	2.192	1-aminocyclopropane-1-carboxylate synthase-like
Phytohormones	Ethylene Metabolism	Ethylene Metabolism	LOC107821666	1.157			8.084	8.852	6.153	1-aminocyclopropane-1-carboxylate oxidase homolog 1-like
Phytohormones	Ethylene Metabolism	Ethylene Metabolism	LOC107784583	-1.587		2.158	12.906	94.501	63.564	1-aminocyclopropane-1-carboxylate oxidase-like
Phytohormones	Ethylene Metabolism	Ethylene Metabolism	LOC107781132	-1.783		1.812	0.785	4.705	4.68	1-aminocyclopropane-1-carboxylate oxidase homolog
Phytohormones	Ethylene Metabolism	Ethylene Metabolism	LOC107809374	-2.079	-1.347		17.361	49.734	122.664	1-aminocyclopropane-1-carboxylate oxidase-like
Phytohormones	Ethylene Metabolism	Ethylene Metabolism	LOC107781131	-2.12		1.223	0.825	3.295	6.092	1-aminocyclopropane-1-carboxylate oxidase homolog
Phytohormones	Ethylene Metabolism	Ethylene Metabolism	LOC107796076	-2.234		2.404	1.058	9.196	8.136	1-aminocyclopropane-1-carboxylate oxidase-like
Phytohormones	Ethylene Metabolism	Ethylene Metabolism	LOC107792913	-2.278		1.546	1.148	5.715	9.516	1-aminocyclopropane-1-carboxylate oxidase 5-like
Phytohormones	Ethylene Metabolism	Ethylene Metabolism	LOC107796648	-2.338	-1.228	1.1	0.342	1.252	2.949	1-aminocyclopropane-1-carboxylate oxidase 3-like
Phytohormones	Ethylene Metabolism	Ethylene Metabolism	LOC107763723	-3.789		3.005	0.183	2.484	4.258	1-aminocyclopropane-1-carboxylate oxidase homolog
Phytohormones	Ethylene Metabolism	Ethylene Metabolism	LOC107794476	-4.07	-1.621	2.456	0.118	1.186	3.663	1-aminocyclopropane-1-carboxylate oxidase homolog
Phytohormones	Ethylene Metabolism	Ethylene Metabolism	LOC107774406	-4.239		4.111	7.01	198.355	217.135	1-aminocyclopropane-1-carboxylate oxidase-like
Phytohormones	Ethylene Metabolism	Ethylene Metabolism	LOC107785346	-4.369		4.354	2.384	79.487	80.97	1-aminocyclopropane-1-carboxylate oxidase
Phytohormones	Ethylene Metabolism	Ethylene Metabolism	LOC107791579	-5.307		4.705	0.038	1.813	2.756	1-aminocyclopropane-1-carboxylate synthase 7-like
Phytohormones	Ethylene Metabolism	Ethylene Metabolism	LOC107790194			-1.292	10.361	7.31	9.035	1-aminocyclopropane-1-carboxylate oxidase homolog 1-like
Phytohormones	Ethylene Metabolism	Ethylene Metabolism	LOC107776657		3.331	1.449	0.291	1.34	0.132	1-aminocyclopropane-1-carboxylate oxidase homolog 1-like
Phytohormones	Ethylene Metabolism	Ethylene Metabolism	LOC107808257		2.337		69.565	265.35	54.743	1-aminocyclopropane-1-carboxylate oxidase 1-like
Phytohormones	Ethylene Metabolism	Ethylene Metabolism	LOC107762339		2.217	1.703	0.491	2.751	0.597	1-aminocyclopropane-1-carboxylate oxidase homolog
Phytohormones	Ethylene Signaling	ABR	LOC107829205	10.489		-2.715	4.896	1.195	0	ethylene-responsive transcription factor ABR1-like
Phytohormones	Ethylene Signaling	ABR	LOC107803794	7.692	4.212	-3.52	36.015	4.98	0.297	ethylene-responsive transcription factor ABR1-like isoform X1
Phytohormones	Ethylene Signaling	ABR	LOC107827627	6.378	2.811	-3.602	42.068	5.496	0.873	ethylene-responsive transcription factor ABR1-like isoform X1
Phytohormones	Ethylene Signaling	ABR	LOC107825487	5.936	3.055	-2.916	43.871	9.141	1.236	ethylene-responsive transcription factor ABR1-like isoform X1
Phytohormones	Ethylene Signaling	ABR	LOC107828850	5.389	2.625	-2.797	23.725	5.433	0.958	ethylene-responsive transcription factor ABR1-like
Phytohormones	Ethylene Signaling	AP2	LOC107767757	1.899			3.856	2.705	1.739	AP2-like ethylene-responsive transcription factor At1g16060
Phytohormones	Ethylene Signaling	AP2	LOC107766245	-1.298			4.506	14.833	18.689	AP2-like ethylene-responsive transcription factor At2g41710
Phytohormones	Ethylene Signaling	AP2	LOC107813200	-1.783			0.354	1.944	2.094	AP2-like ethylene-responsive transcription factor AIL6
Phytohormones	Ethylene Signaling	AP2	LOC107809390	-3.616		3.101	0.72	10.626	14.834	AP2-like ethylene-responsive transcription factor ANT
Phytohormones	Ethylene Signaling	AP2	LOC107782138	-3.671		3.507	0.491	9.495	10.499	AP2-like ethylene-responsive transcription factor ANT isoform X1
Phytohormones	Ethylene Signaling	AP2	LOC107790283	-3.68		2.452	0.289	2.737	6.199	AP2-like ethylene-responsive transcription factor ANT isoform X1
Phytohormones	Ethylene Signaling	AP2	LOC107808093	-6.787		5.995	0.035	4.324	7.282	AP2-like ethylene-responsive transcription factor AIL5 isoform X1
Phytohormones	Ethylene Signaling	AP2	LOC107807871		2.02		0.273	1.116	0.279	AP2-like ethylene-responsive transcription factor At1g79700
Phytohormones	Ethylene Signaling	At4g13040	LOC107816603	1.226		-1.203	13.156	9.778	9.597	ethylene-responsive transcription factor-like protein At4g13040 isoform X1
Phytohormones	Ethylene Signaling	CRF	LOC107828273	-2.136		2.196	0.171	1.3	1.286	ethylene-responsive transcription factor CRF4-like
Phytohormones	Ethylene Signaling	CRF	LOC107777420	-2.243			0.236	1.053	1.904	ethylene-responsive transcription factor CRF2-like
Phytohormones	Ethylene Signaling	CRF	LOC107811574	-2.488			0.21	1.098	2.023	ethylene-responsive transcription factor CRF4-like
Phytohormones	Ethylene Signaling	CRF	LOC107770678	-3.199		2.582	0.149	1.506	2.364	ethylene-responsive transcription factor CRF4-like
Phytohormones	Ethylene Signaling	CRF	LOC107788580	-3.497		2.878	0.143	1.78	2.731	ethylene-responsive transcription factor CRF1-like
Phytohormones	Ethylene Signaling	ERF003	LOC107795300	-1.467			1.008	2.535	4.766	ethylene-responsive transcription factor ERF003-like
Phytohormones	Ethylene Signaling	ERF003	LOC107800993	-1.932			1.326	3.613	8.869	ethylene-responsive transcription factor ERF003-like
Phytohormones	Ethylene Signaling	ERF003	LOC107829749	-2.183	-2.085		1.051	1.869	7.997	ethylene-responsive transcription factor ERF003-like isoform X1
Phytohormones	Ethylene Signaling	ERF003	LOC107830371	-5.6		4.836	0.083	4.317	7.282	ethylene-responsive transcription factor ERF003-like
Phytohormones	Ethylene Signaling	ERF003	LOC107815878	-6.007			0.031	0.869	4.461	ethylene-responsive transcription factor ERF003-like
Phytohormones	Ethylene Signaling	ERF003	LOC107785707	-6.145	-1.028	5.099	0.058	3.739	7.608	ethylene-responsive transcription factor ERF003-like
Phytohormones	Ethylene Signaling	ERF010	LOC107777214	3.458		-2.905	112.78	26.135	17.486	ethylene-responsive transcription factor ERF010-like
Phytohormones	Ethylene Signaling	ERF010	LOC107779745	2.82		-2.268	99.689	36.12	24.195	ethylene-responsive transcription factor ERF010-like
Phytohormones	Ethylene Signaling	ERF011	LOC107785844	3.901		-2.991	34.338	7.057	3.86	ethylene-responsive transcription factor ERF011-like
Phytohormones	Ethylene Signaling	ERF011	LOC107806811	2.776		-2.752	53.3	13.022	13.129	ethylene-responsive transcription factor ERF011-like
Phytohormones	Ethylene Signaling	ERF011	LOC107797149	-3.071		2.408	2.073	18.899	29.159	ethylene-responsive transcription factor ERF011-like
Phytohormones	Ethylene Signaling	ERF014	LOC107784356	-1.052		1.306	0.774	3.271	2.741	ethylene-responsive transcription factor ERF014-like
Phytohormones	Ethylene Signaling	ERF027	LOC107826136	2.352			3.155	1.774	1.07	ethylene-responsive transcription factor ERF027-like
Phytohormones	Ethylene Signaling	ERF039	LOC107762099	-3.111		1.862	0.227	1.403	3.285	ethylene-responsive transcription factor ERF039-like
Phytohormones	Ethylene Signaling	ERF039	LOC107822488	-4.239		3.176	0.367	5.634	11.586	ethylene-responsive transcription factor ERF039-like
Phytohormones	Ethylene Signaling	ERF062	LOC107777698	4.218		-2.826	2.926	0.682	0.262	ethylene-responsive transcription factor ERF062-like
Phytohormones	Ethylene Signaling	ERF062	LOC107805065	3.353		-2.37	2.855	0.911	0.472	ethylene-responsive transcription factor ERF062-like
Phytohormones	Ethylene Signaling	ERF071	LOC107797403	5.891		-5.072	92.226	4.608	2.638	ethylene-responsive transcription factor ERF071
Phytohormones	Ethylene Signaling	ERF071	LOC107759907	3.293		-2.852	123.814	28.701	21.606	ethylene-responsive transcription factor ERF071-like
Phytohormones	Ethylene Signaling	ERF091	LOC107784639	9.209		-4.652	18.276	1.121	0.042	ethylene-responsive transcription factor ERF091-like
Phytohormones	Ethylene Signaling	ERF096	LOC107759034	9.097		-4.372	56.797	4.28	0.142	ethylene-responsive transcription factor ERF096-like
Phytohormones	Ethylene Signaling	ERF096	LOC107791315	7.187		-4.561	153.216	10.04	1.699	ethylene-responsive transcription factor ERF096-like
Phytohormones	Ethylene Signaling	ERF098	LOC107805811	9.106			63.962	13.165	0.183	ethylene-responsive transcription factor ERF098-like
Phytohormones	Ethylene Signaling	ERF098	LOC107798075	9.002			46.215	10.362	0.137	ethylene-responsive transcription factor ERF098-like
Phytohormones	Ethylene Signaling	ERF1	LOC107825044	2.487			73.012	87.72	22.051	ethylene-responsive transcription factor 1
Phytohormones	Ethylene Signaling	ERF1	LOC107805280	2.344			61.974	78.394	20.642	ethylene-responsive transcription factor 1-like
Phytohormones	Ethylene Signaling	ERF106	LOC107802298	-4.074		3.611	0.508	10.217	14.29	ethylene-responsive transcription factor ERF106-like
Phytohormones	Ethylene Signaling	ERF106	LOC107818654	-4.569		3.675	0.875	19.047	34.861	ethylene-responsive transcription factor ERF106-like
Phytohormones	Ethylene Signaling	ERF106	LOC107818655	-4.677	-1.213	3.439	0.173	3.09	7.167	ethylene-responsive transcription factor ERF106-like
Phytohormones	Ethylene Signaling	ERF113	LOC107795636	9.526		-5.556	3.035	0.101	0	ethylene-responsive transcription factor ERF113-like
Phytohormones	Ethylene Signaling	ERF113	LOC107784378	8.12		-7.27	41.036	0.441	0.236	ethylene-responsive transcription factor ERF113-like
Phytohormones	Ethylene Signaling	ERF113	LOC107815189	7.561		-6.109	40.413	0.997	0.36	ethylene-responsive transcription factor ERF113-like
Phytohormones	Ethylene Signaling	ERF113	LOC107822779	1.199		-1.592	6.034	3.47	4.459	ethylene-responsive transcription factor ERF113-like isoform X1
Phytohormones	Ethylene Signaling	ERF118	LOC107778240	-1.159			6.318	18.233	24.003	ethylene-responsive transcription factor ERF118-like
Phytohormones	Ethylene Signaling	ERF118	LOC107800804	-1.322		1.356	3.507	15.331	14.761	ethylene-responsive transcription factor ERF118-like
Phytohormones	Ethylene Signaling	ERF118	LOC107827396	-2.601			0.198	1.547	2.105	ethylene-responsive transcription factor ERF118-like
Phytohormones	Ethylene Signaling	ERF12	LOC107778583	2.671			2.053	1.255	0.541	ethylene-responsive transcription factor 12-like
Phytohormones	Ethylene Signaling	ERF12	LOC107774538	2.128		-1.744	6.239	3.139	2.396	ethylene-responsive transcription factor 12-like
Phytohormones	Ethylene Signaling	ERF13	LOC107800084	10.042		-4.382	166.476	12.21	0.256	ethylene-responsive transcription factor 13-like
Phytohormones	Ethylene Signaling	ERF14	LOC107766165	10.598	7.167	-3.457	506.717	70.057	0.532	ethylene-responsive transcription factor 14-like
Phytohormones	Ethylene Signaling	ERF14	LOC107804845	8.882			229.07	51.858	0.785	ethylene-responsive transcription factor 14-like
Phytohormones	Ethylene Signaling	ERF15	LOC107787383	-3.469		3.153	0.277	4.308	5.125	ethylene-responsive transcription factor 15-like
Phytohormones	Ethylene Signaling	ERF15	LOC107758996	-4.488			0.114	2.979	4.45	ethylene-responsive transcription factor 15-like
Phytohormones	Ethylene Signaling	ERF15	LOC107790013	-4.567		3.891	0.163	4.12	6.527	ethylene-responsive transcription factor 15-like
Phytohormones	Ethylene Signaling	ERF1A	LOC107816140	6.706		-2.168	5.156	1.83	0.075	ethylene-responsive transcription factor 1A-like
Phytohormones	Ethylene Signaling	ERF1A	LOC107782642	6.013			5.161	2.647	0.127	ethylene-responsive transcription factor 1A-like
Phytohormones	Ethylene Signaling	ERF1B	LOC107786551	9.747		-4.118	7.865	0.698	0	ethylene-responsive transcription factor 1B-like
Phytohormones	Ethylene Signaling	ERF1B	LOC107828891	8.503	6.318		150.453	48.968	0.693	ethylene-responsive transcription factor 1B-like
Phytohormones	Ethylene Signaling	ERF1B	LOC107777800	7.392			76.673	42.622	0.758	ethylene-responsive transcription factor 1B-like
Phytohormones	Ethylene Signaling	ERF1B	LOC107818380	6.32	4.571		78.61	34.855	1.657	ethylene-responsive transcription factor 1B-like
Phytohormones	Ethylene Signaling	ERF1B	LOC107815953	5.484		-3.6	10.151	1.29	0.382	ethylene-responsive transcription factor 1B-like
Phytohormones	Ethylene Signaling	ERF1B	LOC107832284	5.289		-3.513	135.436	19.026	5.914	ethylene-responsive transcription factor 1B-like
Phytohormones	Ethylene Signaling	ERF1B	LOC107765917	3.656		-2.709	44.439	11.097	5.991	ethylene-responsive transcription factor 1B-like
Phytohormones	Ethylene Signaling	ERF1B	LOC107797939	3.16			67.252	50.775	12.933	ethylene-responsive transcription factor 1B-like
Phytohormones	Ethylene Signaling	ERF1B	LOC107765748	-2.385		1.892	2.781	18.033	24.447	ethylene-responsive transcription factor 1B-like
Phytohormones	Ethylene Signaling	ERF1B	LOC107824805	-4.68		4.581	0.207	8.276	8.842	ethylene-responsive transcription factor 1B-like
Phytohormones	Ethylene Signaling	ERF2	LOC107767937	7.879			39.513	25.742	0.278	ethylene-responsive transcription factor 2-like
Phytohormones	Ethylene Signaling	ERF2	LOC107767936	6.681	5.174		59.219	31.344	0.979	ethylene-responsive transcription factor 2-like
Phytohormones	Ethylene Signaling	ERF2	LOC107815815	6.44	4.705		55.945	25.223	1.108	ethylene-responsive transcription factor 2-like
Phytohormones	Ethylene Signaling	ERF2	LOC107774194	5.281		-2.783	52.558	11.728	2.251	ethylene-responsive transcription factor 2-like
Phytohormones	Ethylene Signaling	ERF2	LOC107797398	4.541			26.213	24.973	1.915	ethylene-responsive transcription factor 2-like
Phytohormones	Ethylene Signaling	ERF2	LOC107800127	4.361			33.635	14.414	2.808	ethylene-responsive transcription factor 2-like
Phytohormones	Ethylene Signaling	ERF2	LOC107770642	3.054			7.569	8.447	1.546	ethylene-responsive transcription factor 2-like
Phytohormones	Ethylene Signaling	ERF2	LOC107769743	1.695			13.479	23.864	7.078	ethylene-responsive transcription factor 2
Phytohormones	Ethylene Signaling	ERF3	LOC107808746	2.067		-1.515	37.155	21.44	14.947	ethylene-responsive transcription factor 3-like
Phytohormones	Ethylene Signaling	ERF3	LOC107804908	1.771		-1.181	33.196	24.404	16.426	ethylene-responsive transcription factor 3-like
Phytohormones	Ethylene Signaling	ERF4	LOC107768058	3.2			88.114	39.922	16.111	ethylene-responsive transcription factor 4-like
Phytohormones	Ethylene Signaling	ERF4	LOC107773801	2.736		-2.32	70.409	23.046	17.938	ethylene-responsive transcription factor 4-like
Phytohormones	Ethylene Signaling	ERF4	LOC107814796	2.141			60.747	43.668	23.305	ethylene-responsive transcription factor 4
Phytohormones	Ethylene Signaling	ERF4	LOC107777998	1.861		-1.627	39.938	21.319	18.552	ethylene-responsive transcription factor 4-like
Phytohormones	Ethylene Signaling	ERF5	LOC107804504	-2.413	1.315	3.7	0.226	4.83	1.982	ethylene-responsive transcription factor 5-like
Phytohormones	Ethylene Signaling	ERF5	LOC107802111			1.61	0.83	4.243	1.29	ethylene-responsive transcription factor 5-like
Phytohormones	Ethylene Signaling	ERF5	LOC107774509			1.51	0.501	2.387	0.884	ethylene-responsive transcription factor 5-like
Phytohormones	Ethylene Signaling	ERF5	LOC107810152		2.132		2.575	5.123	1.226	ethylene-responsive transcription factor 5-like
Phytohormones	Ethylene Signaling	ERF5	LOC107769990		1.903	2.474	0.514	4.811	1.29	ethylene-responsive transcription factor 5-like
Phytohormones	Ethylene Signaling	ERF8	LOC107824231	4.444		-2.334	14.22	4.612	1.108	ethylene-responsive transcription factor 8-like
Phytohormones	Ethylene Signaling	ERF9	LOC107761838	2.506		-1.676	81.753	41.219	24.48	ethylene-responsive transcription factor 9-like isoform X1
Phytohormones	Ethylene Signaling	Ethylene Signaling	LOC107790374	5.132		-3.67	133.974	16.96	6.528	ethylene receptor 2-like
Phytohormones	Ethylene Signaling	Ethylene Signaling	LOC107825743	4.412		-3.132	141.642	25.98	11.345	protein EIN4-like
Phytohormones	Ethylene Signaling	Ethylene Signaling	LOC107831604	3.314		-2.756	169.629	41.674	29.166	probable ethylene response sensor 1
Phytohormones	Ethylene Signaling	Ethylene Signaling	LOC107799778	2.326		-1.844	13.019	6.116	4.403	ETHYLENE INSENSITIVE 3-like 3 protein isoform X1
Phytohormones	Ethylene Signaling	Ethylene Signaling	LOC107770491	2.201		-2.261	164.723	58.69	61.131	EIN3-binding F-box protein 1-like
Phytohormones	Ethylene Signaling	Ethylene Signaling	LOC107788361	2.115		-1.409	12.861	8.163	5.05	ETHYLENE INSENSITIVE 3-like 3 protein
Phytohormones	Ethylene Signaling	Ethylene Signaling	LOC107831598	2.031		-1.813	28.665	13.317	11.833	protein REVERSION-TO-ETHYLENE SENSITIVITY1-like
Phytohormones	Ethylene Signaling	Ethylene Signaling	LOC107826762	1.819		-1.028	63.738	52.412	30.638	ETHYLENE INSENSITIVE 3-like 1 protein
Phytohormones	Ethylene Signaling	Ethylene Signaling	LOC107780712	1.656		-1.896	67.562	30.737	36.505	EIN3-binding F-box protein 1-like
Phytohormones	Ethylene Signaling	Ethylene Signaling	LOC107764673	1.583		-1.253	44.199	31.341	25.007	EIN3-binding F-box protein 2-like
Phytohormones	Ethylene Signaling	Ethylene Signaling	LOC107786120	1.47		-1.312	2.918	1.997	1.786	ETHYLENE INSENSITIVE 3-like 3 protein
Phytohormones	Ethylene Signaling	Ethylene Signaling	LOC107826896	1.428			12.448	9.439	7.983	ethylene receptor 2-like
Phytohormones	Ethylene Signaling	Ethylene Signaling	LOC107795861	1.406		-1.106	41.706	32.43	26.658	EIN3-binding F-box protein 2-like
Phytohormones	Ethylene Signaling	Ethylene Signaling	LOC107824400	1.369			13.095	11.48	8.614	ethylene receptor 1-like
Phytohormones	Ethylene Signaling	Ethylene Signaling	LOC107760225	1.327		-1.602	11.85	6.727	8.088	protein EIN4-like
Phytohormones	Ethylene Signaling	Ethylene Signaling	LOC107798783	1.212			43.281	48.621	31.775	ETHYLENE INSENSITIVE 3-like 1 protein
Phytohormones	Ethylene Signaling	Ethylene Signaling	LOC107798690	1.098		-1.022	2.444	2.037	1.938	ETHYLENE INSENSITIVE 3-like 3 protein
Phytohormones	Ethylene Signaling	Ethylene Signaling	LOC107770026	-1.132		1.035	7.736	26.753	28.546	ETHYLENE INSENSITIVE 3-like 1 protein
Phytohormones	Ethylene Signaling	Ethylene Signaling	LOC107761491	-1.28		1.062	5.04	18.272	20.906	ethylene-insensitive protein 2-like
Phytohormones	Ethylene Signaling	Ethylene Signaling	LOC107810780	-1.36		1.086	0.797	2.891	3.472	protein REVERSION-TO-ETHYLENE SENSITIVITY1-like isoform X1
Phytohormones	Ethylene Signaling	Ethylene Signaling	LOC107814442	-1.757		1.705	7.732	43.544	44.19	ETHYLENE INSENSITIVE 3-like 1 protein
Phytohormones	Ethylene Signaling	Ethylene Signaling	LOC107806314			-1.125	74.902	57.537	63.751	EIN3-binding F-box protein 1-like
Phytohormones	Ethylene Signaling	RAP	LOC107832669	8.95		-2.82	4.198	0.949	0	ethylene-responsive transcription factor RAP2-6-like
Phytohormones	Ethylene Signaling	RAP	LOC107788512	2.167		-1.994	492.627	206.435	187.056	ethylene-responsive transcription factor RAP2-12-like
Phytohormones	Ethylene Signaling	RAP	LOC107824862	1.764		-1.558	58.66	33.966	29.589	ethylene-responsive transcription factor RAP2-4-like
Phytohormones	Ethylene Signaling	RAP	LOC107809698	1.706		-1.648	84.99	47.144	44.425	ethylene-responsive transcription factor RAP2-13-like
Phytohormones	Ethylene Signaling	RAP	LOC107831940	1.386		-1.174	277.679	214.502	180.75	ethylene-responsive transcription factor RAP2-12-like
Phytohormones	Ethylene Signaling	RAP	LOC107818431	1.079		-1.335	227.361	153.072	181.714	ethylene-responsive transcription factor RAP2-12-like
Phytohormones	Ethylene Signaling	RAP	LOC107778909	-1.354			1.925	5.826		ethylene-responsive transcription factor RAP2-7-like isoform X1
Phytohormones	Ethylene Signaling	RAP	LOC107819773	-1.377			5.89	18.096	26.061	ethylene-responsive transcription factor RAP2-7-like isoform X1
Phytohormones	Ethylene Signaling	RAP	LOC107772127	-2.039		1.857	102.832	618.675	718.888	ethylene-responsive transcription factor RAP2-3-like
Phytohormones	Ethylene Signaling	RAP	LOC107775457	-4.255		3.488	0.185	3.586	5.958	ethylene-responsive transcription factor RAP2-11-like
Phytohormones	Ethylene Signaling	RAP	LOC107774257			-1.022	38.606	33.045	34.019	ethylene-responsive transcription factor RAP2-4-like
Phytohormones	Ethylene Signaling	SHINE2	LOC107800571	-3.488		3.472	0.401	7.596	7.651	ethylene-responsive transcription factor SHINE 2-like
Phytohormones	Ethylene Signaling	TINY	LOC107766609	-2.421		1.945	0.691	4.437	6.275	ethylene-responsive transcription factor TINY-like
Phytohormones	Ethylene Signaling	TINY	LOC107796637	-5.887		5.923	0.083	9.516	8.923	ethylene-responsive transcription factor TINY-like
Phytohormones	Ethylene Signaling	TINY	LOC107813222	-8.549		7.839	0.018	10.797	16.585	ethylene-responsive transcription factor TINY-like
Phytohormones	Ethylene Signaling	TINY	LOC107821658	-9.874	-1.642	8.169	0	3.368	10.044	ethylene-responsive transcription factor TINY-like
Phytohormones	Ethylene Signaling	TOE3	LOC107783385	-1.463			1.684	5.151	7.795	AP2-like ethylene-responsive transcription factor TOE3 isoform X1
Phytohormones	Ethylene Signaling	TOE3	LOC107784366	-1.825		1.975	0.58	3.84	3.546	AP2-like ethylene-responsive transcription factor TOE3 isoform X1
Phytohormones	Ethylene Signaling	TOE3	LOC107810888	-2.477		1.419	1.16	5.175	10.831	AP2-like ethylene-responsive transcription factor TOE3 isoform X1
Phytohormones	Ethylene Signaling	WIN	LOC107798715	-4.264			0.107	1.166	3.663	ethylene-responsive transcription factor WIN1-like
Phytohormones	Ethylene Signaling	WIN	LOC107770256	-7.401	-1.379		0	0.902	2.367	ethylene-responsive transcription factor WIN1-like
Phytohormones	Gibberelin Metabolism	Gibberelin Metabolism	LOC107782042	6.896		-7.077	36.368	0.452	0.517	gibberellin 2-beta-dioxygenase 1-like
Phytohormones	Gibberelin Metabolism	Gibberelin Metabolism	LOC107810806	4.663		-2.813	6.799	1.636	0.432	gibberellin 2-beta-dioxygenase 8-like] [exception=annotated by transcript or proteomic data
Phytohormones	Gibberelin Metabolism	Gibberelin Metabolism	LOC107818722	4.361		-5.288	1.925	0.076	0.153	gibberellin 2-beta-dioxygenase 1-like
Phytohormones	Gibberelin Metabolism	Gibberelin Metabolism	LOC107794008	3.438		-2.88	12.642	2.858	1.984	gibberellin 2-beta-dioxygenase 2-like
Phytohormones	Gibberelin Metabolism	Gibberelin Metabolism	LOC107780033	3.025	1.415	-1.629	38.857	20.602	8.162	gibberellin 2-beta-dioxygenase 1-like
Phytohormones	Gibberelin Metabolism	Gibberelin Metabolism	LOC107792927	3.01		-1.669	49.48	24.955	10.497	gibberellin 2-beta-dioxygenase 3-like
Phytohormones	Gibberelin Metabolism	Gibberelin Metabolism	LOC107781790	2.539		-2.441	6.792	2.101	1.97	gibberellin 2-beta-dioxygenase 8-like isoform X1
Phytohormones	Gibberelin Metabolism	Gibberelin Metabolism	LOC107758914	1.89		-1.847	2.167	1.036	0.997	gibberellin 2-beta-dioxygenase 2-like
Phytohormones	Gibberelin Metabolism	Gibberelin Metabolism	LOC107824848	1.795		-1.306	24.427	16.808	11.777	probable 2-oxoglutarate-dependent dioxygenase At3g49630] [exception=annotated by transcript or proteomic data
Phytohormones	Gibberelin Metabolism	Gibberelin Metabolism	LOC107794361	1.662		-1.377	7.905	5.143	4.276	gibberellin 2-beta-dioxygenase-like
Phytohormones	Gibberelin Metabolism	Gibberelin Metabolism	LOC107817580	-1.482		2.326	0.679	5.741	3.167	gibberellin 2-beta-dioxygenase 1-like
Phytohormones	Gibberelin Metabolism	Gibberelin Metabolism	LOC107811118	-2.081		1.804	0.173	1.053	1.256	gibberellin 3-beta-dioxygenase 4-like
Phytohormones	Gibberelin Metabolism	Gibberelin Metabolism	LOC107773070	-2.323		2.63	1.244	12.893	10.36	gibberellin 2-beta-dioxygenase 1-like] [exception=annotated by transcript or proteomic data
Phytohormones	Gibberelin Metabolism	Gibberelin Metabolism	LOC107821505	-2.683		3.207	0.784	12.535	8.587	gibberellin 2-beta-dioxygenase 1-like
Phytohormones	Gibberelin Metabolism	Gibberelin Metabolism	LOC107811887	-2.702			0.33	2.039	3.592	gibberellin 2-beta-dioxygenase 2-like
Phytohormones	Gibberelin Metabolism	Gibberelin Metabolism	LOC107813437	-4.167	-1.524		0.038	0.447	1.289	gibberellin 2-beta-dioxygenase 1-like
Phytohormones	Gibberelin Metabolism	Gibberelin Metabolism	LOC107764489	-4.514		4.242	0.159	5.66	6.668	probable 2-oxoglutarate-dependent dioxygenase AOP1.2
Phytohormones	Gibberelin Metabolism	Gibberelin Metabolism	LOC107790047	-5.16		4.281	0.158	5.461	9.74	probable 2-oxoglutarate/Fe(II)-dependent dioxygenase
Phytohormones	Gibberelin Metabolism	Gibberelin Metabolism	LOC107796747	-5.366		4.882	0.139	7.345	9.744	probable 2-oxoglutarate/Fe(II)-dependent dioxygenase
Phytohormones	Gibberelin Metabolism	Gibberelin Metabolism	LOC107824735	-5.67		7.118	0.022	6.849	2.398	gibberellin 3-beta-dioxygenase 1-like
Phytohormones	Gibberelin Metabolism	Gibberelin Metabolism	LOC107778423	-7.422	-2.144		0	0.235	1.045	gibberellin 20 oxidase 1-D-like
Phytohormones	Gibberelin Metabolism	Gibberelin Metabolism	LOC107803183	-7.612		6.427	0.038	5.976	12.994	gibberellin 20 oxidase 1-like
Phytohormones	Gibberelin Metabolism	Gibberelin Metabolism	LOC107808189	-8.344		8.364	0.017	11.46	10.769	gibberellin 2-beta-dioxygenase 8-like] [exception=annotated by transcript or proteomic data
Phytohormones	Gibberelin Metabolism	Gibberelin Metabolism	LOC107810416	-8.351	-2.181		0	0.446	2.051	gibberellin 20 oxidase 1-like
Phytohormones	Gibberelin Metabolism	Gibberelin Metabolism	LOC107816156	-9.601		8.88	0	3.04	4.817	gibberellin 20 oxidase 1-D-like
Phytohormones	Gibberelin Metabolism	Gibberelin Metabolism	LOC107785382			6.14	0.033	4.665	2.431	gibberellin 2-beta-dioxygenase 8-like
Phytohormones	Gibberelin Metabolism	Gibberelin Metabolism	LOC107763040			3.066	0.115	1.694	1.227	gibberellin 3-beta-dioxygenase 1-like
Phytohormones	Gibberelin Metabolism	Gibberelin Metabolism	LOC107815560			2.069	0.817	6.132	2.618	gibberellin 2-beta-dioxygenase 8-like
Phytohormones	Gibberelin Metabolism	Gibberelin Metabolism	LOC107821651		2.619	9.083	0	3.799	0.582	gibberellin 3-beta-dioxygenase 1-like
Phytohormones	Gibberelin Signaling	Gibberelin Signaling	LOC107769865	6.738		-2.796	5.193	1.179	0.079	scarecrow-like protein 21
Phytohormones	Gibberelin Signaling	Gibberelin Signaling	LOC107784123	4.791	3.111	-1.693	2.813	1.48	0.172	scarecrow-like protein 13
Phytohormones	Gibberelin Signaling	Gibberelin Signaling	LOC107797265	4.021		-2.128	8.31	2.982	0.851	scarecrow-like protein 21
Phytohormones	Gibberelin Signaling	Gibberelin Signaling	LOC107831490	3.496	1.419	-2.095	19.142	7.562	2.9	gibberellin receptor GID1B-like
Phytohormones	Gibberelin Signaling	Gibberelin Signaling	LOC107823662	3.343		-2.843	13.242	3.18	2.247	scarecrow-like protein 3
Phytohormones	Gibberelin Signaling	Gibberelin Signaling	LOC107810552	3.109	1.865		15.278	10.233	3.001	scarecrow-like protein 13
Phytohormones	Gibberelin Signaling	Gibberelin Signaling	LOC107798341	2.884	1.565	-1.337	26.612	17.859	6.275	gibberellin receptor GID1B-like
Phytohormones	Gibberelin Signaling	Gibberelin Signaling	LOC107807868	2.757	1.282	-1.487	17.898	10.807	4.529	scarecrow-like protein 13
Phytohormones	Gibberelin Signaling	Gibberelin Signaling	LOC107786387	2.749		-1.909	16.384	7.05	4.124	scarecrow-like protein 21
Phytohormones	Gibberelin Signaling	Gibberelin Signaling	LOC107776267	2.626			20.207	14.047	5.531	scarecrow-like protein 13
Phytohormones	Gibberelin Signaling	Gibberelin Signaling	LOC107804260	2.133		-1.202	23.377	16.87	9.003	scarecrow-like protein 13
Phytohormones	Gibberelin Signaling	Gibberelin Signaling	LOC107773439	2.1	1.423		2.813	2.941	1.098	scarecrow-like protein 13
Phytohormones	Gibberelin Signaling	Gibberelin Signaling	LOC107764158	2.033	2.695		1.119	3.072	0.46	DELLA protein GAI-like
Phytohormones	Gibberelin Signaling	Gibberelin Signaling	LOC107818897	2.011		-1.633	6.695	3.732	2.861	scarecrow-like protein 3
Phytohormones	Gibberelin Signaling	Gibberelin Signaling	LOC107774886	1.912		-1.695	28.4	14.629	12.752	scarecrow-like protein 21
Phytohormones	Gibberelin Signaling	Gibberelin Signaling	LOC107807309	1.739		-1.464	21.824	13.096	11.004	scarecrow-like transcription factor PAT1
Phytohormones	Gibberelin Signaling	Gibberelin Signaling	LOC107819615	1.683		-1.273	22.343	15.863	11.878	scarecrow-like protein 1
Phytohormones	Gibberelin Signaling	Gibberelin Signaling	LOC107766107	1.437			5.252	4.669	3.308	scarecrow-like protein 14
Phytohormones	Gibberelin Signaling	Gibberelin Signaling	LOC107818913	1.275			7.854	13.213	5.469	scarecrow-like protein 30
Phytohormones	Gibberelin Signaling	Gibberelin Signaling	LOC107809791	1.266			5.866	8.44	4.208	gibberellin receptor GID1B-like
Phytohormones	Gibberelin Signaling	Gibberelin Signaling	LOC107796430	1.167			13.737	13.438	10.424	scarecrow-like protein 1
Phytohormones	Gibberelin Signaling	Gibberelin Signaling	LOC107771234	1.094			13.235	22.783	10.423	scarecrow-like protein 14
Phytohormones	Gibberelin Signaling	Gibberelin Signaling	LOC107792020	-1.064			5.478	11.076	19.334	scarecrow-like protein 8 isoform X1
Phytohormones	Gibberelin Signaling	Gibberelin Signaling	LOC107813435	-1.066		1.133	6.332	24.074	22.409	gibberellin receptor GID1C-like
Phytohormones	Gibberelin Signaling	Gibberelin Signaling	LOC107802934	-1.068		1.262	1.095	4.349	3.826	scarecrow-like protein 23
Phytohormones	Gibberelin Signaling	Gibberelin Signaling	LOC107777279	-1.073			1.173	3.879	4.261	scarecrow-like protein 4
Phytohormones	Gibberelin Signaling	Gibberelin Signaling	LOC107782284	-1.129		2.006	0.125	0.863	0.454	scarecrow-like protein 14
Phytohormones	Gibberelin Signaling	Gibberelin Signaling	LOC107776835	-1.236		1.179	5.284	20.666	21.067	gibberellin receptor GID1C-like
Phytohormones	Gibberelin Signaling	Gibberelin Signaling	LOC107795140	-1.387			12.264	36.042	55.369	gibberellin-regulated protein 6-like
Phytohormones	Gibberelin Signaling	Gibberelin Signaling	LOC107806470	-1.524		1.009	0.474	1.644	2.302	protein SCARECROW-like
Phytohormones	Gibberelin Signaling	Gibberelin Signaling	LOC107831618	-1.602		1.285	0.681	2.816	3.468	protein SCARECROW-like
Phytohormones	Gibberelin Signaling	Gibberelin Signaling	LOC107766738	-1.624		1.846	0.944	5.862	4.892	scarecrow-like protein 3
Phytohormones	Gibberelin Signaling	Gibberelin Signaling	LOC107815936	-2.395			1.449	8.76	12.961	gibberellin-regulated protein 11-like
Phytohormones	Gibberelin Signaling	Gibberelin Signaling	LOC107782037	-2.548		1.889	2.829	18.499	28.19	scarecrow-like transcription factor PAT1
Phytohormones	Gibberelin Signaling	Gibberelin Signaling	LOC107799994	-2.792		2.39	1.157	10.444	13.556	scarecrow-like transcription factor PAT1
Phytohormones	Gibberelin Signaling	Gibberelin Signaling	LOC107830775	-3.124		2.597	7.746	82.708	115.243	gibberellin-regulated protein 1-like
Phytohormones	Gibberelin Signaling	Gibberelin Signaling	LOC107791805	-4.409		3.84	0.041	1.02	1.419	scarecrow-like protein 28
Phytohormones	Gibberelin Signaling	Gibberelin Signaling	LOC107827260	-8.324		7.793	0.337	133.75	196.577	gibberellin-regulated protein 12-like
Phytohormones	Gibberelin Signaling	Gibberelin Signaling	LOC107813154	-9.458	-1.637	7.751	0	11.514	36.155	gibberellin-regulated protein 1-like isoform X1
Phytohormones	Gibberelin Signaling	Gibberelin Signaling	LOC107772406			1.474	0.878	4.102	2.946	scarecrow-like protein 3
Phytohormones	Gibberelin Signaling	Gibberelin Signaling	LOC107805841			1.267	1.452	5.901	4.918	scarecrow-like transcription factor PAT1 isoform X1
Phytohormones	Gibberelin Signaling	Gibberelin Signaling	LOC107810430		2.649		1.071	2.635	0.44	DELLA protein GAI-like
Phytohormones	Jasmonic acid and other oxylipins Metabolism	Jasmonic acid and other oxylipins Metabolism	LOC107791409	13.354		-9.385	951.103	2.423	0.153	alpha-dioxygenase 1-like
Phytohormones	Jasmonic acid and other oxylipins Metabolism	Jasmonic acid and other oxylipins Metabolism	LOC107813858	12.678		-8.001	767.58	4.726	0.2	alpha-dioxygenase 1-like
Phytohormones	Jasmonic acid and other oxylipins Metabolism	Jasmonic acid and other oxylipins Metabolism	LOC107827898	12.539			15.598	2.782	0	cytochrome P450 94B3-like
Phytohormones	Jasmonic acid and other oxylipins Metabolism	Jasmonic acid and other oxylipins Metabolism	LOC107806116	12.179	7.452	-4.759	358.696	20.284	0.13	alpha-dioxygenase 1-like
Phytohormones	Jasmonic acid and other oxylipins Metabolism	Jasmonic acid and other oxylipins Metabolism	LOC107799697	11.522	7.572	-3.985	753.794	73.004	0.438	9-divinyl ether synthase
Phytohormones	Jasmonic acid and other oxylipins Metabolism	Jasmonic acid and other oxylipins Metabolism	LOC107808154	11.42	7.179	-4.268	324.571	25.808	0.199	9-divinyl ether synthase-like
Phytohormones	Jasmonic acid and other oxylipins Metabolism	Jasmonic acid and other oxylipins Metabolism	LOC107791570	11.379			6.983	1.717	0	cytochrome P450 94B3-like
Phytohormones	Jasmonic acid and other oxylipins Metabolism	Jasmonic acid and other oxylipins Metabolism	LOC107830099	11.153	5.346	-5.842	670.792	18.277	0.498	probable linoleate 9S-lipoxygenase 5
Phytohormones	Jasmonic acid and other oxylipins Metabolism	Jasmonic acid and other oxylipins Metabolism	LOC107765005	11.004		-3.882	18.178	1.892	0	12-oxophytodienoate reductase-like protein
Phytohormones	Jasmonic acid and other oxylipins Metabolism	Jasmonic acid and other oxylipins Metabolism	LOC107766030	10.49			12.418	3.517	0.011	cytochrome P450 94B3-like
Phytohormones	Jasmonic acid and other oxylipins Metabolism	Jasmonic acid and other oxylipins Metabolism	LOC107785610	9.577	6.855	-2.781	6.481	1.525	0.009	cytochrome P450 94A2-like
Phytohormones	Jasmonic acid and other oxylipins Metabolism	Jasmonic acid and other oxylipins Metabolism	LOC107806322	8.995	4.735	-4.293	740.116	58.859	2.45	probable linoleate 9S-lipoxygenase 5
Phytohormones	Jasmonic acid and other oxylipins Metabolism	Jasmonic acid and other oxylipins Metabolism	LOC107822008	8.12			24.48	5.62	0.144	allene oxide synthase, chloroplastic-like
Phytohormones	Jasmonic acid and other oxylipins Metabolism	Jasmonic acid and other oxylipins Metabolism	LOC107767065	7.456	5.136		21.39	6.336	0.2	allene oxide synthase, chloroplastic-like
Phytohormones	Jasmonic acid and other oxylipins Metabolism	Jasmonic acid and other oxylipins Metabolism	LOC107796932	7.028		-4.586	5.256	0.349	0.064	cytochrome P450 94B3-like
Phytohormones	Jasmonic acid and other oxylipins Metabolism	Jasmonic acid and other oxylipins Metabolism	LOC107825278	6.88	4.138	-2.765	27.507	6.223	0.378	9-divinyl ether synthase-like
Phytohormones	Jasmonic acid and other oxylipins Metabolism	Jasmonic acid and other oxylipins Metabolism	LOC107812066	5.778	2.993	-2.812	212.084	47.214	6.447	cytochrome P450 94A1-like
Phytohormones	Jasmonic acid and other oxylipins Metabolism	Jasmonic acid and other oxylipins Metabolism	LOC107813811	5.416		-5.388	5.063	0.203	0.191	jasmonate O-methyltransferase
Phytohormones	Jasmonic acid and other oxylipins Metabolism	Jasmonic acid and other oxylipins Metabolism	LOC107803018	5.161	3.237		85.15	34.89	4.01	probable linoleate 9S-lipoxygenase 5 isoform X1
Phytohormones	Jasmonic acid and other oxylipins Metabolism	Jasmonic acid and other oxylipins Metabolism	LOC107829038	5.057	2.793	-2.274	43.613	15.051	2.238	lipoxygenase 6, chloroplastic-like
Phytohormones	Jasmonic acid and other oxylipins Metabolism	Jasmonic acid and other oxylipins Metabolism	LOC107820590	4.91		-4.551	2.241	0.158	0.118	linoleate 13S-lipoxygenase 2-1, chloroplastic-like
Phytohormones	Jasmonic acid and other oxylipins Metabolism	Jasmonic acid and other oxylipins Metabolism	LOC107789205	4.599	1.934	-2.687	179.535	44.612	12.393	12-oxophytodienoate reductase 2-like isoform X1
Phytohormones	Jasmonic acid and other oxylipins Metabolism	Jasmonic acid and other oxylipins Metabolism	LOC107766920	4.383	2.408	-2	195.978	77.498	15.748	12-oxophytodienoate reductase 1-like
Phytohormones	Jasmonic acid and other oxylipins Metabolism	Jasmonic acid and other oxylipins Metabolism	LOC107766501	4.24	1.659	-2.594	4.874	1.369	0.42	9-divinyl ether synthase-like
Phytohormones	Jasmonic acid and other oxylipins Metabolism	Jasmonic acid and other oxylipins Metabolism	LOC107768393	4.126	3.058		106.935	80.105	10.168	allene oxide cyclase 4, chloroplastic-like
Phytohormones	Jasmonic acid and other oxylipins Metabolism	Jasmonic acid and other oxylipins Metabolism	LOC107771567	4.012		-1.957	20.952	8.508	2.186	linoleate 13S-lipoxygenase 3-1, chloroplastic
Phytohormones	Jasmonic acid and other oxylipins Metabolism	Jasmonic acid and other oxylipins Metabolism	LOC107814671	3.397		-2.373	25.731	7.905	4.105	linoleate 13S-lipoxygenase 3-1, chloroplastic-like
Phytohormones	Jasmonic acid and other oxylipins Metabolism	Jasmonic acid and other oxylipins Metabolism	LOC107793069	3.106		-2.524	3.252	0.946	0.652	12-oxophytodienoate reductase-like protein
Phytohormones	Jasmonic acid and other oxylipins Metabolism	Jasmonic acid and other oxylipins Metabolism	LOC107774940	2.742	2.236		1.642	1.966	0.423	jasmonic acid-amido synthetase JAR1-like
Phytohormones	Jasmonic acid and other oxylipins Metabolism	Jasmonic acid and other oxylipins Metabolism	LOC107806557	2.202	1.641		1.294	1.483	0.467	9-divinyl ether synthase-like
Phytohormones	Jasmonic acid and other oxylipins Metabolism	Jasmonic acid and other oxylipins Metabolism	LOC107772988	1.845		-1.308	4.068	2.797	1.949	jasmonic acid-amido synthetase JAR1-like
Phytohormones	Jasmonic acid and other oxylipins Metabolism	Jasmonic acid and other oxylipins Metabolism	LOC107801729	1.756	1.827		2.001	3.547	0.997	linolenate hydroperoxide lyase, chloroplastic-like
Phytohormones	Jasmonic acid and other oxylipins Metabolism	Jasmonic acid and other oxylipins Metabolism	LOC107767576	1.654			65.657	82.175	35.245	allene oxide cyclase 4, chloroplastic-like
Phytohormones	Jasmonic acid and other oxylipins Metabolism	Jasmonic acid and other oxylipins Metabolism	LOC107829039	1.493		-1.076	35.753	28.699	21.536	lipoxygenase 6, chloroplastic-like isoform X1
Phytohormones	Jasmonic acid and other oxylipins Metabolism	Jasmonic acid and other oxylipins Metabolism	LOC107819622	1.193		-1.745	39.707	19.36	29.231	9-divinyl ether synthase-like
Phytohormones	Jasmonic acid and other oxylipins Metabolism	Jasmonic acid and other oxylipins Metabolism	LOC107761031	-1			1.735	5.806	5.83	jasmonic acid-amido synthetase JAR1-like isoform X1
Phytohormones	Jasmonic acid and other oxylipins Metabolism	Jasmonic acid and other oxylipins Metabolism	LOC107811991	-1.266		1.01	5.888	20.423	23.945	alpha-dioxygenase 2-like
Phytohormones	Jasmonic acid and other oxylipins Metabolism	Jasmonic acid and other oxylipins Metabolism	LOC107769747	-1.62		1.426	2.624	12.024	13.632	jasmonic acid-amido synthetase JAR1-like isoform X1
Phytohormones	Jasmonic acid and other oxylipins Metabolism	Jasmonic acid and other oxylipins Metabolism	LOC107806520	-1.655		2.156	6.663	49.755	35.423	jasmonic acid-amido synthetase JAR1-like isoform X1
Phytohormones	Jasmonic acid and other oxylipins Metabolism	Jasmonic acid and other oxylipins Metabolism	LOC107832778	-1.748		2.187	5.242	39.533	29.53	allene oxide synthase, chloroplastic-like
Phytohormones	Jasmonic acid and other oxylipins Metabolism	Jasmonic acid and other oxylipins Metabolism	LOC107794774	-2.184	-2.48		0.428	0.585	3.287	jasmonic acid-amido synthetase JAR1-like
Phytohormones	Jasmonic acid and other oxylipins Metabolism	Jasmonic acid and other oxylipins Metabolism	LOC107798060	-2.192		2.303	0.689	5.802	5.326	jasmonic acid-amido synthetase JAR1-like
Phytohormones	Jasmonic acid and other oxylipins Metabolism	Jasmonic acid and other oxylipins Metabolism	LOC107775404	-2.335			0.087	0.403	0.735	linoleate 9S-lipoxygenase 5, chloroplastic-like
Phytohormones	Jasmonic acid and other oxylipins Metabolism	Jasmonic acid and other oxylipins Metabolism	LOC107811464	-2.374		2.322	4.017	34.437	34.821	jasmonic acid-amido synthetase JAR1-like isoform X1
Phytohormones	Jasmonic acid and other oxylipins Metabolism	Jasmonic acid and other oxylipins Metabolism	LOC107788258	-2.597		2.486	4.224	41.211	43.327	alpha-dioxygenase 2-like
Phytohormones	Jasmonic acid and other oxylipins Metabolism	Jasmonic acid and other oxylipins Metabolism	LOC107794389	-2.729		2.047	0.143	1.028	1.602	linoleate 9S-lipoxygenase 5, chloroplastic-like
Phytohormones	Jasmonic acid and other oxylipins Metabolism	Jasmonic acid and other oxylipins Metabolism	LOC107830098	-4.822		4.444	0.113	4.293	5.38	probable linoleate 9S-lipoxygenase 5
Phytohormones	Jasmonic acid and other oxylipins Metabolism	Jasmonic acid and other oxylipins Metabolism	LOC107788054	-5.387		4.521	0.881	35.184	61.727	alpha-dioxygenase 2-like
Phytohormones	Jasmonic acid and other oxylipins Metabolism	Jasmonic acid and other oxylipins Metabolism	LOC107819824	-5.57			0.007	0.342	0.701	jasmonic acid-amido synthetase JAR1-like
Phytohormones	Jasmonic acid and other oxylipins Metabolism	Jasmonic acid and other oxylipins Metabolism	LOC107817233	-6.525	-1.68	4.843	0.069	3.79	11.746	jasmonate O-methyltransferase-like isoform X1
Phytohormones	Jasmonic acid and other oxylipins Metabolism	Jasmonic acid and other oxylipins Metabolism	LOC107806327	-6.57		5.69	0.036	3.35	6.058	probable linoleate 9S-lipoxygenase 5
Phytohormones	Jasmonic acid and other oxylipins Metabolism	Jasmonic acid and other oxylipins Metabolism	LOC107828143			-1.498	1.842	1.106	1.52	linoleate 13S-lipoxygenase 2-1, chloroplastic-like] [frame=3] [exception=annotated by transcript or proteomic data
Phytohormones	Jasmonic acid and other oxylipins Metabolism	Jasmonic acid and other oxylipins Metabolism	LOC107766195		6.597		1.933	4.119	0.038	9-divinyl ether synthase-like isoform X2
Phytohormones	Jasmonic acid Signaling	Jasmonic acid Signaling	LOC107801671	9.708	6.671	-3.062	285.563	52.507	0.572	protein TIFY 10A-like
Phytohormones	Jasmonic acid Signaling	Jasmonic acid Signaling	LOC107794802	9.597		-4.498	355.26	24.455	0.757	protein TIFY 5A-like
Phytohormones	Jasmonic acid Signaling	Jasmonic acid Signaling	LOC107769557	9.416		-3.909	118.078	12.193	0.269	protein TIFY 5A-like
Phytohormones	Jasmonic acid Signaling	Jasmonic acid Signaling	LOC107815661	8.891	5.886	-3.032	243.418	45.703	0.85	protein TIFY 10A-like
Phytohormones	Jasmonic acid Signaling	Jasmonic acid Signaling	LOC107798531	7.361		-5.758	206.029	6.112	2.095	protein TIFY 5A-like
Phytohormones	Jasmonic acid Signaling	Jasmonic acid Signaling	LOC107798038	5.153	2.712	-2.469	346.309	99.612	16.516	protein TIFY 10A-like
Phytohormones	Jasmonic acid Signaling	Jasmonic acid Signaling	LOC107808301	4.945	3.043	-1.932	84.478	34.832	4.669	protein TIFY 10b-like
Phytohormones	Jasmonic acid Signaling	Jasmonic acid Signaling	LOC107763851	4.559	3.253		49.78	30.846	3.61	protein TIFY 10c-like
Phytohormones	Jasmonic acid Signaling	Jasmonic acid Signaling	LOC107765037	4.101	1.929	-2.196	33.263	11.89	3.329	protein TIFY 6B-like isoform X1
Phytohormones	Jasmonic acid Signaling	Jasmonic acid Signaling	LOC107763941	3.296			81.015	39.38	14.048	protein TIFY 10B-like
Phytohormones	Jasmonic acid Signaling	Jasmonic acid Signaling	LOC107761032	3.093		-1.871	1.427	0.642	0.278	protein TIFY 4B-like isoform X1
Phytohormones	Jasmonic acid Signaling	Jasmonic acid Signaling	LOC107817883	2.917			58.411	40.397	13.172	transcription factor MYC2-like
Phytohormones	Jasmonic acid Signaling	Jasmonic acid Signaling	LOC107805959	2.701			2.286	1.592	0.613	protein TIFY 6B-like isoform X1
Phytohormones	Jasmonic acid Signaling	Jasmonic acid Signaling	LOC107767880	2.443			36.349	24.125	11.388	protein TIFY 10B-like isoform X1
Phytohormones	Jasmonic acid Signaling	Jasmonic acid Signaling	LOC107767049	2.326			41.29	29.393	13.992	transcription factor MYC2-like
Phytohormones	Jasmonic acid Signaling	Jasmonic acid Signaling	LOC107775241	2.007			227.279	207.083	96.647	protein TIFY 6b-like
Phytohormones	Jasmonic acid Signaling	Jasmonic acid Signaling	LOC107766083	1.914			141.018	134.232	63.855	protein TIFY 6B-like isoform X1
Phytohormones	Jasmonic acid Signaling	Jasmonic acid Signaling	LOC107830745	-1.304			0.595	2.036	2.483	protein TIFY 4B-like isoform X1
Phytohormones	Jasmonic acid Signaling	Jasmonic acid Signaling	LOC107801255	-1.667		1.519	2.932	14.747	15.975	protein TIFY 8-like
Phytohormones	Jasmonic acid Signaling	Jasmonic acid Signaling	LOC107785869	-1.863		1.257	1.304	5.354	7.945	protein TIFY 4B-like
Phytohormones	Salicylic acid Metabolism	Me-SA synthesis	LOC107832565	2.83			13.221	10.414	3.1	salicylate carboxymethyltransferase-like
Phytohormones	Salicylic acid Metabolism	Me-SA synthesis	LOC107763169	2.401	1.332	-1.086	18.058	14.245	5.812	salicylate carboxymethyltransferase-like
Phytohormones	Salicylic acid Metabolism	Me-SA synthesis	LOC107763261	-3.011		1.928	1.742	11.787	23.794	salicylate carboxymethyltransferase-like
Phytohormones	Salicylic acid Metabolism	SA degradation	LOC107829090	5.833	4.366		4.083	2.585	0.115	protein DOWNY MILDEW RESISTANCE 6-like
Phytohormones	Salicylic acid Metabolism	SA degradation	LOC107815210	4.955	4.262		6.736	7.173	0.364	protein DOWNY MILDEW RESISTANCE 6-like
Phytohormones	Salicylic acid Metabolism	SA degradation	LOC107777270	3.991		-2.565	42.948	11.384	4.566	protein DMR6-LIKE OXYGENASE 2-like
Phytohormones	Salicylic acid Metabolism	SA degradation	LOC107806234	3.03		-2.411	31.995	9.462	6.593	protein DMR6-LIKE OXYGENASE 2-like
Phytohormones	Salicylic acid Metabolism	SA degradation	LOC107790046	3.011		-1.947	67.642	28.592	14.343	protein DMR6-LIKE OXYGENASE 2-like
Phytohormones	Salicylic acid Metabolism	SA degradation	LOC107769209	-2.985			0.16	1.337	2.196	protein DMR6-LIKE OXYGENASE 1-like
Phytohormones	Salicylic acid Metabolism	SA degradation	LOC107761017	-5.02		4.681	0.184	8.382	9.948	protein DMR6-LIKE OXYGENASE 2-like
Phytohormones	Salicylic acid Metabolism	SA degradation	LOC107812220	-5.121		4.685	0.549	25.019	32.873	protein DMR6-LIKE OXYGENASE 2-like isoform X1
Phytohormones	Salicylic acid Metabolism	SA degradation	LOC107822803			1.602	5.461	28.975	16.779	protein DMR6-LIKE OXYGENASE 2-like
Phytohormones	Salicylic acid Metabolism	SA synthesis	LOC107759373	-1.53		1.789	0.374	2.238	1.849	protein DETOXIFICATION 46, chloroplastic-like (EDS5-like)
Phytohormones	Salicylic acid Metabolism	SA synthesis	LOC107813698	-1.558		1.341	0.365	1.6	1.859	protein DETOXIFICATION 46, chloroplastic-like (EDS5-like)
Phytohormones	Salicylic acid Metabolism	SA synthesis	LOC107775128	-1.905		1.621	0.351	1.839	2.222	isochorismate synthase, chloroplastic-like isoform X1
Phytohormones	Salicylic acid Metabolism	SA synthesis	LOC107794034	-2.02		2.17	0.477	3.74	3.3	isochorismate synthase, chloroplastic-like isoform X1
Phytohormones	Salicylic acid response	Salicylic acid response	LOC107763263			6.696	1.749	336.188	36.389	pathogenesis-related protein 1C
Phytohormones	Salicylic acid response	Salicylic acid response	LOC107807833			3.009	4.222	61.315	21.969	pathogenesis-related protein 1B-like

## Sheet: Primary metabolism
Supercategory	Category	Subcategory	RefSeq gene ID	TI vs Non-infected, log2FC	LI vs Non-infected, log2FC	LI vs TI, log2FC	TI absolute expression level, mean TPM	LI absolute expression level, mean TPM	Non-infected plants absolute expression level, mean TPM	Annotation
Primary metabolism	Aerobic respiration	Electron transport chain	LOC107774814	10.413		-4.702	82.47	4.862	0.092	ATP sulfurylase 1, chloroplastic-like
Primary metabolism	Aerobic respiration	Electron transport chain	LOC107773366	5.983	3.068	-2.937	479.986	101.326	13.12	ATP sulfurylase 1, chloroplastic-like
Primary metabolism	Aerobic respiration	Electron transport chain	LOC107774688	4.668		-3.811	397.956	46.526	26.587	cytochrome b5-like
Primary metabolism	Aerobic respiration	Electron transport chain	LOC107789084	4.002		-2.271	1308.21	434.065	137.454	cytochrome c
Primary metabolism	Aerobic respiration	Electron transport chain	LOC107785126	3.783		-2.928	51.645	11.627	6.396	electron transfer flavoprotein subunit beta, mitochondrial-like
Primary metabolism	Aerobic respiration	Electron transport chain	LOC107820918	3.585		-2.029	779.885	301.204	109.337	cytochrome c-like
Primary metabolism	Aerobic respiration	Electron transport chain	LOC107795187	3.49	1.73	-1.785	26.04	12.243	3.917	cytochrome c-type biogenesis protein CcmE-like
Primary metabolism	Aerobic respiration	Electron transport chain	LOC107770339	3.331		-2.008	546.353	219.214	92.826	cytochrome b5-like
Primary metabolism	Aerobic respiration	Electron transport chain	LOC107809197	3.015		-2.271	214.585	75.557	45.137	NADH--cytochrome b5 reductase 1-like
Primary metabolism	Aerobic respiration	Electron transport chain	LOC107763455	2.932		-2.592	52.742	15.071	11.831	electron transfer flavoprotein subunit alpha, mitochondrial-like
Primary metabolism	Aerobic respiration	Electron transport chain	LOC107779006	2.91	1.757	-1.17	180.717	131.708	40.757	NAD(P)H:quinone oxidoreductase-like
Primary metabolism	Aerobic respiration	Electron transport chain	LOC107804169	2.885		-2.021	22.459	9.13	5.144	cytochrome c-type biogenesis protein CcmE-like
Primary metabolism	Aerobic respiration	Electron transport chain	LOC107781581	2.884		-2.39	46.762	15.365	10.789	electron transfer flavoprotein subunit beta, mitochondrial-like
Primary metabolism	Aerobic respiration	Electron transport chain	LOC107817940	2.745		-2.365	487.122	155.975	123.891	cytochrome b5-like
Primary metabolism	Aerobic respiration	Electron transport chain	LOC107823113	2.673		-2.21	208.429	75.946	55.979	cytochrome b5-like
Primary metabolism	Aerobic respiration	Electron transport chain	LOC107771733	2.666		-1.881	303.412	137.305	81.267	cytochrome b-c1 complex subunit 9-like
Primary metabolism	Aerobic respiration	Electron transport chain	LOC107802795	2.64		-2.128	230.492	88.344	61.943	cytochrome b-c1 complex subunit 9-like
Primary metabolism	Aerobic respiration	Electron transport chain	LOC107808274	2.529		-1.697	39.305	20.213	11.573	cytochrome c-like
Primary metabolism	Aerobic respiration	Electron transport chain	LOC107814851	2.472		-2.264	38.304	13.842	11.75	electron transfer flavoprotein subunit alpha, mitochondrial-like
Primary metabolism	Aerobic respiration	Electron transport chain	LOC107823219	2.366		-1.651	346.3	182.715	113.909	cytochrome b5-like
Primary metabolism	Aerobic respiration	Electron transport chain	LOC107832131	2.338		-1.352	3.69	2.467	1.228	ATP synthase subunit beta, mitochondrial-like
Primary metabolism	Aerobic respiration	Electron transport chain	LOC107816074	2.324		-1.807	285.522	137.789	96.999	cytochrome b-c1 complex subunit 7-2-like isoform X1
Primary metabolism	Aerobic respiration	Electron transport chain	LOC107798995	2.312		-1.89	177.2	80.742	60.618	cytochrome b-c1 complex subunit Rieske-5, mitochondrial
Primary metabolism	Aerobic respiration	Electron transport chain	LOC107765620	2.299		-2.032	98.618	41.314	33.954	NADH--cytochrome b5 reductase 1
Primary metabolism	Aerobic respiration	Electron transport chain	LOC107793474	2.278		-1.842	315.117	149.042	109.39	ATP synthase subunit epsilon, mitochondrial-like
Primary metabolism	Aerobic respiration	Electron transport chain	LOC107778283	2.278		-1.907	698.235	311.169	243.31	cytochrome b-c1 complex subunit 8-like
Primary metabolism	Aerobic respiration	Electron transport chain	LOC107823685	2.273		-1.653	252.115	134.976	88.138	ATP synthase subunit gamma, mitochondrial-like
Primary metabolism	Aerobic respiration	Electron transport chain	LOC107763861	2.271		-1.567	58.136	32.901	20.399	cytochrome b5 domain-containing protein RLF-like
Primary metabolism	Aerobic respiration	Electron transport chain	LOC107796477	2.266		-1.345	84.975	55.355	29.471	cytochrome c oxidase subunit 5C-like
Primary metabolism	Aerobic respiration	Electron transport chain	LOC107759015	2.265		-2.027	106.504	43.514	37.518	NADH--cytochrome b5 reductase 1-like
Primary metabolism	Aerobic respiration	Electron transport chain	LOC107776274	2.25		-1.737	198.452	100.033	70.406	putative cytochrome c oxidase subunit 5b-like
Primary metabolism	Aerobic respiration	Electron transport chain	LOC107792330	2.193		-1.826	204.308	97.791	75.29	cytochrome b-c1 complex subunit 8-like
Primary metabolism	Aerobic respiration	Electron transport chain	LOC107795202	2.177		-1.42	58.426	36.879	21.868	cytochrome c oxidase subunit 6b-1-like isoform X1
Primary metabolism	Aerobic respiration	Electron transport chain	LOC107790893	2.144		-1.745	117.688	59.546	45.239	cytochrome b5-like
Primary metabolism	Aerobic respiration	Electron transport chain	LOC107761444	2.087		-1.606	96.649	53.471	38.687	cytochrome b5-like
Primary metabolism	Aerobic respiration	Electron transport chain	LOC107782102	2.082		-1.622	430.316	233.062	172.167	cytochrome c oxidase subunit 6a, mitochondrial-like
Primary metabolism	Aerobic respiration	Electron transport chain	LOC107777879	2.06		-1.69	231.48	120.697	94.18	cytochrome b-c1 complex subunit Rieske-3, mitochondrial
Primary metabolism	Aerobic respiration	Electron transport chain	LOC107792824	2.046		-1.458	512.923	317.304	210.275	ATP synthase subunit beta, mitochondrial-like
Primary metabolism	Aerobic respiration	Electron transport chain	LOC107762450	2.025		-1.351	19.261	12.832	7.975	NADH dehydrogenase [ubiquinone] 1 alpha subcomplex subunit 9, mitochondrial-like
Primary metabolism	Aerobic respiration	Electron transport chain	LOC107830404	2.015		-1.671	532.371	282.393	224.145	cytochrome b-c1 complex subunit 9-like
Primary metabolism	Aerobic respiration	Electron transport chain	LOC107825903	1.901		-1.551	17.481	10.029	7.961	cytochrome b5 domain-containing protein RLF-like
Primary metabolism	Aerobic respiration	Electron transport chain	LOC107811366	1.872		-1.361	2.124	1.445	0.993	cytochrome c biogenesis protein CCS1, chloroplastic-like
Primary metabolism	Aerobic respiration	Electron transport chain	LOC107782597	1.818		-1.575	60.993	33.958	28.821	cytochrome b-c1 complex subunit 8-like
Primary metabolism	Aerobic respiration	Electron transport chain	LOC107829859	1.817		-1.297	87.902	60.835	42.236	cytochrome c1-2, heme protein, mitochondrial-like
Primary metabolism	Aerobic respiration	Electron transport chain	LOC107770145	1.805		-1.336	109.207	73.316	52.909	cytochrome c1-2, heme protein, mitochondrial
Primary metabolism	Aerobic respiration	Electron transport chain	LOC107759370	1.793		-1.456	110.126	67.64	53.745	NADH dehydrogenase [ubiquinone] 1 beta subcomplex subunit 9-like
Primary metabolism	Aerobic respiration	Electron transport chain	LOC107779532	1.786		-1.289	98.897	68.815	48.664	cytochrome c1-1, heme protein, mitochondrial
Primary metabolism	Aerobic respiration	Electron transport chain	LOC107816090	1.775		-1.485	82.033	49.728	40.559	cytochrome c
Primary metabolism	Aerobic respiration	Electron transport chain	LOC107804709	1.761		-1.536	133.657	77.681	66.782	cytochrome b-c1 complex subunit Rieske-1, mitochondrial
Primary metabolism	Aerobic respiration	Electron transport chain	LOC107759517	1.76		-1.596	406.229	225.941	202.803	ATP synthase subunit O, mitochondrial-like
Primary metabolism	Aerobic respiration	Electron transport chain	LOC107807469	1.701		-1.336	43.127	28.79	22.351	ATP synthase subunit delta', mitochondrial-like
Primary metabolism	Aerobic respiration	Electron transport chain	LOC107806192	1.665		-1.483	103.943	62.814	55.338	ATP synthase subunit delta', mitochondrial
Primary metabolism	Aerobic respiration	Electron transport chain	LOC107807722	1.661		-1.322	64.765	43.518	34.757	cytochrome b5-like
Primary metabolism	Aerobic respiration	Electron transport chain	LOC107824967	1.648		-1.455	128.606	79.668	69.627	NADH dehydrogenase [ubiquinone] 1 alpha subcomplex subunit 6-like
Primary metabolism	Aerobic respiration	Electron transport chain	LOC107832825	1.643		-1.382	63.525	41.251	34.376	ATP synthase subunit delta', mitochondrial-like
Primary metabolism	Aerobic respiration	Electron transport chain	LOC107806763	1.599		-1.201	275.62	199.41	152.461	cytochrome c oxidase subunit 5b-2, mitochondrial-like
Primary metabolism	Aerobic respiration	Electron transport chain	LOC107766065	1.566		-1.215	184.781	133.091	105.439	NADH dehydrogenase [ubiquinone] 1 beta subcomplex subunit 7-like
Primary metabolism	Aerobic respiration	Electron transport chain	LOC107781147	1.546		-1.03	261.697	213.904	151.341	putative cytochrome c oxidase subunit 5b-like
Primary metabolism	Aerobic respiration	Electron transport chain	LOC107798055	1.543		-1.298	21.646	14.948	12.592	cytochrome c oxidase assembly protein COX11, mitochondrial isoform X1
Primary metabolism	Aerobic respiration	Electron transport chain	LOC107762877	1.535		-1.584	350.515	196.241	203.678	cytochrome c oxidase subunit 6a, mitochondrial-like
Primary metabolism	Aerobic respiration	Electron transport chain	LOC107824942	1.5		-1.221	77.114	56.316	46.2	NADH dehydrogenase [ubiquinone] flavoprotein 2, mitochondrial-like
Primary metabolism	Aerobic respiration	Electron transport chain	LOC107808539	1.47		-1.3	491.297	336.706	300.728	cytochrome c oxidase subunit 6b-3
Primary metabolism	Aerobic respiration	Electron transport chain	LOC107762627	1.441		-1.151	203.792	156.321	127.412	NADH dehydrogenase [ubiquinone] iron-sulfur protein 7, mitochondrial-like
Primary metabolism	Aerobic respiration	Electron transport chain	LOC107811871	1.435		-1.056	52.978	43.246	33.106	NADH dehydrogenase [ubiquinone] 1 alpha subcomplex subunit 9, mitochondrial
Primary metabolism	Aerobic respiration	Electron transport chain	LOC107797395	1.431			7.476	6.637	4.683	adrenodoxin-like protein 2, mitochondrial isoform X2
Primary metabolism	Aerobic respiration	Electron transport chain	LOC107790276	1.409		-1.371	326.727	214.801	207.589	cytochrome b-c1 complex subunit 9-like
Primary metabolism	Aerobic respiration	Electron transport chain	LOC107829788	1.404		-1.415	35.968	22.927	23.031	NADH dehydrogenase [ubiquinone] iron-sulfur protein 6, mitochondrial-like
Primary metabolism	Aerobic respiration	Electron transport chain	LOC107820652	1.397		-1.175	113.117	84.557	72.461	cytochrome c1-2, heme protein, mitochondrial-like
Primary metabolism	Aerobic respiration	Electron transport chain	LOC107776369	1.39		-1.214	237.514	172.603	153.011	probable ATP synthase 24 kDa subunit, mitochondrial
Primary metabolism	Aerobic respiration	Electron transport chain	LOC107786155	1.385		-1.243	77.686	55.483	50.451	cytochrome b-c1 complex subunit Rieske-2, mitochondrial
Primary metabolism	Aerobic respiration	Electron transport chain	LOC107768957	1.364			17.865	16.16	11.693	cytochrome b5-like
Primary metabolism	Aerobic respiration	Electron transport chain	LOC107772897	1.34			55	52.595	36.487	NADH dehydrogenase [ubiquinone] iron-sulfur protein 1, mitochondrial-like
Primary metabolism	Aerobic respiration	Electron transport chain	LOC107794458	1.306		-1.256	390.453	275.244	267.495	cytochrome c oxidase subunit 6b-3
Primary metabolism	Aerobic respiration	Electron transport chain	LOC107767598	1.291		-1.025	105.331	87.801	72.755	ATP synthase subunit delta', mitochondrial-like
Primary metabolism	Aerobic respiration	Electron transport chain	LOC107818601	1.277			71.76	67.789	49.916	NADH dehydrogenase [ubiquinone] iron-sulfur protein 1, mitochondrial-like
Primary metabolism	Aerobic respiration	Electron transport chain	LOC107760590	1.272		-1.091	58.648	46.953	41.074	NADH dehydrogenase [ubiquinone] iron-sulfur protein 8, mitochondrial-like] [frame=3] [exception=annotated by transcript or proteomic data
Primary metabolism	Aerobic respiration	Electron transport chain	LOC107768874	1.258		-1.194	78.181	57.96	55.101	ATP synthase subunit epsilon, mitochondrial-like
Primary metabolism	Aerobic respiration	Electron transport chain	LOC107790868	1.25		-1.222	310.046	222.839	220.099	ATP synthase subunit d, mitochondrial-like
Primary metabolism	Aerobic respiration	Electron transport chain	LOC107828469	1.244		-1.167	38.961	29.343	27.847	ATP synthase subunit delta', mitochondrial-like
Primary metabolism	Aerobic respiration	Electron transport chain	LOC107814191	1.238		-1.29	295.596	203.972	211.762	ATP synthase subunit O, mitochondrial-like
Primary metabolism	Aerobic respiration	Electron transport chain	LOC107766088	1.234		-1.004	313.81	263.332	225.599	cytochrome b-c1 complex subunit 8
Primary metabolism	Aerobic respiration	Electron transport chain	LOC107783110	1.225		-1.168	347.485	259.676	250.608	ATP synthase subunit d, mitochondrial-like
Primary metabolism	Aerobic respiration	Electron transport chain	LOC107767896	1.221			8.275	8.839	6.056	adrenodoxin-like protein 2, mitochondrial isoform X1
Primary metabolism	Aerobic respiration	Electron transport chain	LOC107806233	1.201		-1.302	542.795	375.116	398.638	cytochrome b-c1 complex subunit 6
Primary metabolism	Aerobic respiration	Electron transport chain	LOC107804087	1.199		-1.207	185.149	135.435	135.585	NADH dehydrogenase [ubiquinone] iron-sulfur protein 5-B-like
Primary metabolism	Aerobic respiration	Electron transport chain	LOC107797484	1.184		-1.223	507.478	370.785	376.324	ATP synthase subunit epsilon, mitochondrial-like
Primary metabolism	Aerobic respiration	Electron transport chain	LOC107774848	1.183		-1.155	25.1	19.24	18.886	cytochrome c oxidase assembly protein COX16, mitochondrial-like
Primary metabolism	Aerobic respiration	Electron transport chain	LOC107795736	1.161		-1.007	51.226	43.148	38.901	cytochrome c oxidase subunit 6b-1-like
Primary metabolism	Aerobic respiration	Electron transport chain	LOC107781003	1.158		-1.044	82.156	67.58	62.262	NADH dehydrogenase [ubiquinone] 1 alpha subcomplex subunit 9, mitochondrial-like
Primary metabolism	Aerobic respiration	Electron transport chain	LOC107790849	1.134			6.545	6.058	5.052	adrenodoxin-like protein 1, mitochondrial isoform X1
Primary metabolism	Aerobic respiration	Electron transport chain	LOC107769804	1.127		-1.248	1037.09	736.787	806.331	cytochrome c oxidase subunit 5C-2-like
Primary metabolism	Aerobic respiration	Electron transport chain	LOC107805558	1.127		-1.248	1037.09	736.787	806.331	cytochrome c oxidase subunit 5C-2-like
Primary metabolism	Aerobic respiration	Electron transport chain	LOC107819718	1.126			247.607	259.323	192.076	ATP synthase subunit beta, mitochondrial] [frame=2] [exception=annotated by transcript or proteomic data
Primary metabolism	Aerobic respiration	Electron transport chain	LOC107782707	1.113			19.64	19.609	15.318	putative cytochrome c oxidase subunit 5b-like
Primary metabolism	Aerobic respiration	Electron transport chain	LOC107807235	1.086			137.851	121.315	109.872	probable ATP synthase 24 kDa subunit, mitochondrial
Primary metabolism	Aerobic respiration	Electron transport chain	LOC107811984	1.086		-1.017	309.085	256.598	245.011	NADH dehydrogenase [ubiquinone] 1 beta subcomplex subunit 10-A-like
Primary metabolism	Aerobic respiration	Electron transport chain	LOC107823891	1.082		-1.015	160.981	135.236	128.49	NADH dehydrogenase [ubiquinone] iron-sulfur protein 5-B-like
Primary metabolism	Aerobic respiration	Electron transport chain	LOC107819175	1.078			62.72	54.205	50.234	NADH dehydrogenase [ubiquinone] flavoprotein 2, mitochondrial-like
Primary metabolism	Aerobic respiration	Electron transport chain	LOC107768003	1.047			153.58	132.263	125.522	ATP synthase subunit gamma, mitochondrial-like
Primary metabolism	Aerobic respiration	Electron transport chain	LOC107827879	1.037		-1.022	207.248	172.423	171.601	cytochrome b-c1 complex subunit 8
Primary metabolism	Aerobic respiration	Electron transport chain	LOC107777309	1.03			135.611	116.233	112.08	NADH dehydrogenase [ubiquinone] 1 alpha subcomplex subunit 2-like
Primary metabolism	Aerobic respiration	Electron transport chain	LOC107802241	-1.264			21.355	63.584	87.273	ATP synthase subunit b', chloroplastic-like
Primary metabolism	Aerobic respiration	Electron transport chain	LOC107769160	-1.405			0.809	2.268	3.732	cytochrome b6
Primary metabolism	Aerobic respiration	Electron transport chain	LOC107791170	-1.515		1.157	17.156	65.862	83.691	ATP synthase subunit b', chloroplastic-like
Primary metabolism	Aerobic respiration	Electron transport chain	LOC107774964	-1.53			4.793	17.93	23.551	cytochrome c-like
Primary metabolism	Aerobic respiration	Electron transport chain	LOC107764404	-1.54		1.994	1.686	11.28	8.334	ATP synthase subunit delta, chloroplastic-like
Primary metabolism	Aerobic respiration	Electron transport chain	LOC107816249	-1.569		1.405	0.663	3.038	3.365	NADH dehydrogenase [ubiquinone] complex I, assembly factor 7-like
Primary metabolism	Aerobic respiration	Electron transport chain	LOC107801882	-1.619		1.896	0.397	2.559	2.101	cytochrome c biogenesis protein CCS1, chloroplastic-like
Primary metabolism	Aerobic respiration	Electron transport chain	LOC107773451	-1.766		1.108	6.942	25.748	39.921	cytochrome c oxidase subunit 6a, mitochondrial-like
Primary metabolism	Aerobic respiration	Electron transport chain	LOC107789598	-1.872			1.604	7.398	10.233	cytochrome c oxidase assembly protein COX19-like
Primary metabolism	Aerobic respiration	Electron transport chain	LOC107769124	-1.931		1.073	1.052	3.794	6.79	cytochrome c6, chloroplastic-like isoform X1
Primary metabolism	Aerobic respiration	Electron transport chain	LOC107801787	-2.126		1.319	1.952	8.414	14.68	cytochrome c-type biogenesis CcmH-like mitochondrial protein
Primary metabolism	Aerobic respiration	Electron transport chain	LOC107814593	-2.156		1.454	0.978	4.597	7.351	cytochrome b5-like
Primary metabolism	Aerobic respiration	Electron transport chain	LOC107812972	-2.164		1.322	8.272	35.561	62.903	cytochrome b5, seed isoform
Primary metabolism	Aerobic respiration	Electron transport chain	LOC107797795	-2.185		2.009	9.046	62.557	69.732	ATP synthase delta chain, chloroplastic
Primary metabolism	Aerobic respiration	Electron transport chain	LOC107821979	-2.967		2.446	6.974	65.784	92.589	ATP synthase delta chain, chloroplastic-like
Primary metabolism	Aerobic respiration	Electron transport chain	LOC107805793	-3.375		2.773	0.336	3.936	5.93	cytochrome b5-like
Primary metabolism	Aerobic respiration	Electron transport chain	LOC107792409	-3.532		3.206	1.503	24.031	29.547	ATP synthase gamma chain, chloroplastic-like
Primary metabolism	Aerobic respiration	Electron transport chain	LOC107765416	-3.99		3.603	6.473	134.191	173.836	cytochrome b6-f complex iron-sulfur subunit 1, chloroplastic
Primary metabolism	Aerobic respiration	Electron transport chain	LOC107786267	-4.109		3.625	0.323	6.983	9.662	ATP synthase subunit b', chloroplastic-like] [exception=annotated by transcript or proteomic data
Primary metabolism	Aerobic respiration	Electron transport chain	LOC107813955	-4.328		3.817	0.89	22.133	30.666	LOW QUALITY PROTEIN: ATP synthase gamma chain, chloroplastic-like] [exception=unclassified translation discrepancy
Primary metabolism	Aerobic respiration	Electron transport chain	LOC107781811	-4.87		4.095	0.075	2.248	3.783	ATP synthase subunit b', chloroplastic-like
Primary metabolism	Aerobic respiration	Electron transport chain	LOC107805497	-5.28		4.848	1.543	75.583	100.996	cytochrome b6-f complex iron-sulfur subunit 2, chloroplastic
Primary metabolism	Aerobic respiration	Electron transport chain	LOC107768820	-8.675		7.369	1.925	31.118		cytochrome b5-like
Primary metabolism	Aerobic respiration	Electron transport chain	LOC107817025	-8.968		8.718	0.007	7.958	9.098	cytochrome P450 704C1-like
Primary metabolism	Aerobic respiration	Electron transport chain	LOC107830424		1.736	-1.307	96.997	64.509	20.139	NAD(P)H:quinone oxidoreductase-like
Primary metabolism	Aerobic respiration	Electron transport chain	LOC107812168			1.038	9.18	31.617	24.216	ATP synthase delta chain, chloroplastic-like
Primary metabolism	Aerobic respiration	Electron transport chain	LOC3205368			-1.022	0.744	0.627	0.665	cytochrome c maturation protein CcmFN
Primary metabolism	Aerobic respiration	Electron transport chain	LOC107769914			-1.03	74.348	61.459	65.863	NADH dehydrogenase [ubiquinone] 1 beta subcomplex subunit 7-like
Primary metabolism	Aerobic respiration	Electron transport chain	LOC107761950			-1.051	71.724	58.033	64.393	ATP synthase subunit d, mitochondrial-like
Primary metabolism	Aerobic respiration	Tricarboxylic acid cycle	LOC107799450	6.027	2.676	-3.377	1284.93	198.345	33.473	ATP-citrate synthase alpha chain protein 2
Primary metabolism	Aerobic respiration	Tricarboxylic acid cycle	LOC107776000	5.945		-4.732	8.211	0.534	0.228	phosphoenolpyruvate carboxykinase [ATP]-like
Primary metabolism	Aerobic respiration	Tricarboxylic acid cycle	LOC107776338	5.554	2.836	-2.744	1111.17	265.264	39.989	ATP-citrate synthase alpha chain protein 2-like
Primary metabolism	Aerobic respiration	Tricarboxylic acid cycle	LOC107761446	5.384		-4.565	532.278	39.182	21.961	phosphoenolpyruvate carboxykinase [ATP]-like
Primary metabolism	Aerobic respiration	Tricarboxylic acid cycle	LOC107766552	5.004	1.333	-3.691	286.405	36.612	15.1	pyruvate decarboxylase 1-like
Primary metabolism	Aerobic respiration	Tricarboxylic acid cycle	LOC107805234	4.959	1.45	-3.514	98.171	14.797	5.279	pyruvate decarboxylase 1-like
Primary metabolism	Aerobic respiration	Tricarboxylic acid cycle	LOC107772548	4.744	1.092	-3.66	138.216	18.778	8.656	pyruvate decarboxylase 1-like,3'
Primary metabolism	Aerobic respiration	Tricarboxylic acid cycle	LOC107793546	4.707	2.69	-2.042	942.95	367.265	61.016	ATP-citrate synthase beta chain protein 2-like
Primary metabolism	Aerobic respiration	Tricarboxylic acid cycle	LOC107772935	4.191		-3.55	251.461	36.551	23.228	pyruvate decarboxylase 1-like
Primary metabolism	Aerobic respiration	Tricarboxylic acid cycle	LOC107827422	3.918		-3.033	146.727	30.181	16.434	dihydrolipoyllysine-residue acetyltransferase component 2 of pyruvate dehydrogenase complex, mitochondrial-like isoform X1
Primary metabolism	Aerobic respiration	Tricarboxylic acid cycle	LOC107766682	3.858	2.049	-1.831	628.278	286.359	73.372	ATP-citrate synthase beta chain protein 2-like
Primary metabolism	Aerobic respiration	Tricarboxylic acid cycle	LOC107772318	3.718		-2.937	117.275	26.129	15.145	dihydrolipoyllysine-residue acetyltransferase component 2 of pyruvate dehydrogenase complex, mitochondrial-like
Primary metabolism	Aerobic respiration	Tricarboxylic acid cycle	LOC107779254	3.714	1.442	-2.287	572.117	195.247	73.98	citrate synthase, mitochondrial-like
Primary metabolism	Aerobic respiration	Tricarboxylic acid cycle	LOC107781279	3.575	2.614		288.919	228.434	40.987	ATP-citrate synthase alpha chain protein 1-like
Primary metabolism	Aerobic respiration	Tricarboxylic acid cycle	LOC107772051	3.494	1.202	-2.306	77.591	26.476	11.712	2-oxoglutarate dehydrogenase, mitochondrial-like
Primary metabolism	Aerobic respiration	Tricarboxylic acid cycle	LOC107760583	3.446		-2.745	151.951	38.05	23.42	2-oxoglutarate dehydrogenase, mitochondrial-like
Primary metabolism	Aerobic respiration	Tricarboxylic acid cycle	LOC107809512	3.436		-3.025	15.195	3.254	2.408	mitochondrial pyruvate carrier 1-like isoform X1
Primary metabolism	Aerobic respiration	Tricarboxylic acid cycle	LOC107800735	3.343		-2.486	176.696	53.158	29.48	dihydrolipoyllysine-residue succinyltransferase component of 2-oxoglutarate dehydrogenase complex 1, mitochondrial-like
Primary metabolism	Aerobic respiration	Tricarboxylic acid cycle	LOC107779126	3.3		-2.705	25.538	6.74	4.362	pyruvate decarboxylase 1
Primary metabolism	Aerobic respiration	Tricarboxylic acid cycle	LOC107770390	3.275		-2.259	83.488	29.393	14.701	pyruvate dehydrogenase E1 component subunit alpha-3, chloroplastic-like
Primary metabolism	Aerobic respiration	Tricarboxylic acid cycle	LOC107778993	3.228		-1.969	205.224	84.232	36.921	ATP-citrate synthase beta chain protein 2 isoform X1
Primary metabolism	Aerobic respiration	Tricarboxylic acid cycle	LOC107768212	3.138		-2.246	111.784	39.887	21.454	dihydrolipoyllysine-residue acetyltransferase component 2 of pyruvate dehydrogenase complex, mitochondrial-like] [frame=3] [exception=annotated by transcript or proteomic data
Primary metabolism	Aerobic respiration	Tricarboxylic acid cycle	LOC107817052	3.104		-2.167	67.178	25.391	13.272	dihydrolipoyllysine-residue acetyltransferase component 1 of pyruvate dehydrogenase complex, mitochondrial-like isoform X1
Primary metabolism	Aerobic respiration	Tricarboxylic acid cycle	LOC107813986	3.04		-2.382	73.204	23.87	15.082	dihydrolipoyllysine-residue acetyltransferase component 1 of pyruvate dehydrogenase complex, mitochondrial-like
Primary metabolism	Aerobic respiration	Tricarboxylic acid cycle	LOC107813217	3.011	1.224	-1.802	65.94	31.824	13.92	2-oxoglutarate dehydrogenase, mitochondrial-like
Primary metabolism	Aerobic respiration	Tricarboxylic acid cycle	LOC107779717	2.934	1.239	-1.706	82.922	43.672	18.47	citrate synthase, glyoxysomal-like
Primary metabolism	Aerobic respiration	Tricarboxylic acid cycle	LOC107788125	2.88		-1.947	80.58	35.301	18.508	dihydrolipoyllysine-residue acetyltransferase component 2 of pyruvate dehydrogenase complex, mitochondrial-like
Primary metabolism	Aerobic respiration	Tricarboxylic acid cycle	LOC107803873	2.852		-2.278	303.263	104.242	70.567	pyruvate dehydrogenase E1 component subunit beta-1, mitochondrial-like
Primary metabolism	Aerobic respiration	Tricarboxylic acid cycle	LOC107778837	2.84		-1.97	116.009	50.588	27.606	aconitate hydratase, cytoplasmic-like
Primary metabolism	Aerobic respiration	Tricarboxylic acid cycle	LOC107795071	2.814		-1.932	186.279	81.483	44.894	pyruvate dehydrogenase E1 component subunit beta-1, mitochondrial-like
Primary metabolism	Aerobic respiration	Tricarboxylic acid cycle	LOC107776610	2.795		-2.146	95.093	36.961	23.393	aconitate hydratase, cytoplasmic-like
Primary metabolism	Aerobic respiration	Tricarboxylic acid cycle	LOC107759563	2.793	1.05	-1.755	314.994	159.558	77.104	aconitate hydratase, cytoplasmic-like
Primary metabolism	Aerobic respiration	Tricarboxylic acid cycle	LOC107807928	2.72		-2.025	64.061	26.673	16.395	isocitrate dehydrogenase [NAD] regulatory subunit 1, mitochondrial-like] [exception=annotated by transcript or proteomic data
Primary metabolism	Aerobic respiration	Tricarboxylic acid cycle	LOC107779446	2.692		-1.782	50.365	25.031	13.155	dihydrolipoyllysine-residue succinyltransferase component of 2-oxoglutarate dehydrogenase complex 1, mitochondrial-like
Primary metabolism	Aerobic respiration	Tricarboxylic acid cycle	LOC107760137	2.69		-2.059	166.929	67.641	43.782	pyruvate dehydrogenase E1 component subunit alpha, mitochondrial-like
Primary metabolism	Aerobic respiration	Tricarboxylic acid cycle	LOC107794640	2.66		-2.074	218.265	87.247	58.419	fumarate hydratase 1, mitochondrial-like
Primary metabolism	Aerobic respiration	Tricarboxylic acid cycle	LOC107803150	2.649		-2.068	155.444	62.146	42.148	dihydrolipoyl dehydrogenase, mitochondrial-like
Primary metabolism	Aerobic respiration	Tricarboxylic acid cycle	LOC107821052	2.634		-2.048	112.621	45.984	30.875	dihydrolipoyl dehydrogenase, mitochondrial-like
Primary metabolism	Aerobic respiration	Tricarboxylic acid cycle	LOC107828007	2.581		-1.946	124.764	54.741	35.22	dihydrolipoyllysine-residue succinyltransferase component of 2-oxoglutarate dehydrogenase complex 1, mitochondrial-like
Primary metabolism	Aerobic respiration	Tricarboxylic acid cycle	LOC107777278	2.544		-1.829	145.603	69.555	42.49	succinate dehydrogenase [ubiquinone] flavoprotein subunit 1, mitochondrial
Primary metabolism	Aerobic respiration	Tricarboxylic acid cycle	LOC107799031	2.518		-1.905	176.257	79.327	52.184	pyruvate dehydrogenase E1 component subunit alpha, mitochondrial
Primary metabolism	Aerobic respiration	Tricarboxylic acid cycle	LOC107814677	2.491		-2.023	162.844	67.485	49.151	pyruvate dehydrogenase E1 component subunit alpha, mitochondrial-like
Primary metabolism	Aerobic respiration	Tricarboxylic acid cycle	LOC107813704	2.452		-1.743	124.854	63.268	38.669	dihydrolipoyl dehydrogenase, mitochondrial
Primary metabolism	Aerobic respiration	Tricarboxylic acid cycle	LOC107768302	2.429		-1.992	188.408	79.748	59.055	succinyl-CoA ligase [ADP-forming] subunit beta, mitochondrial-like
Primary metabolism	Aerobic respiration	Tricarboxylic acid cycle	LOC107776946	2.398		-1.914	53.79	24.247	17.298	fumarate hydratase 1, mitochondrial
Primary metabolism	Aerobic respiration	Tricarboxylic acid cycle	LOC107769180	2.388		-1.939	51.992	22.885	16.783	succinate dehydrogenase assembly factor 2, mitochondrial-like isoform X1
Primary metabolism	Aerobic respiration	Tricarboxylic acid cycle	LOC107786130	2.367		-1.763	251.215	124.43	82.581	succinate dehydrogenase assembly factor 2, mitochondrial-like
Primary metabolism	Aerobic respiration	Tricarboxylic acid cycle	LOC107798513	2.346		-1.784	93.25	45.827	31.316	pyruvate dehydrogenase E1 component subunit alpha, mitochondrial-like] [exception=annotated by transcript or proteomic data
Primary metabolism	Aerobic respiration	Tricarboxylic acid cycle	LOC107781243	2.273		-1.695	147.869	76.565	51.833	isocitrate dehydrogenase [NAD] regulatory subunit 1, mitochondrial-like
Primary metabolism	Aerobic respiration	Tricarboxylic acid cycle	LOC107819849	2.259		-1.59	72.451	40.758	25.664	dihydrolipoyllysine-residue succinyltransferase component of 2-oxoglutarate dehydrogenase complex 1, mitochondrial-like] [exception=annotated by transcript or proteomic data
Primary metabolism	Aerobic respiration	Tricarboxylic acid cycle	LOC107822424	2.244		-1.694	156.876	82.357	56.2	citrate synthase, glyoxysomal-like] [frame=3] [exception=annotated by transcript or proteomic data
Primary metabolism	Aerobic respiration	Tricarboxylic acid cycle	LOC107830273	2.231		-1.646	194.404	104.911	69.952	succinyl-CoA ligase [ADP-forming] subunit alpha-2, mitochondrial-like
Primary metabolism	Aerobic respiration	Tricarboxylic acid cycle	LOC107811683	2.152		-1.197	11.358	8.202	4.208	pyruvate decarboxylase 1-like
Primary metabolism	Aerobic respiration	Tricarboxylic acid cycle	LOC107824852	2.077		-1.777	184.126	91.277	73.608	mitochondrial pyruvate carrier 1 isoform X1
Primary metabolism	Aerobic respiration	Tricarboxylic acid cycle	LOC107760338	2.022		-1.264	59.333	42.304	24.888	pyruvate dehydrogenase E1 component subunit alpha-3, chloroplastic-like
Primary metabolism	Aerobic respiration	Tricarboxylic acid cycle	LOC107802674	2.008		-1.679	198.166	104.033	83.089	succinate dehydrogenase [ubiquinone] iron-sulfur subunit 2, mitochondrial-like
Primary metabolism	Aerobic respiration	Tricarboxylic acid cycle	LOC107795955	2		-1.369	85.686	56.781	36.307	succinate dehydrogenase [ubiquinone] flavoprotein subunit 1, mitochondrial-like] [exception=annotated by transcript or proteomic data
Primary metabolism	Aerobic respiration	Tricarboxylic acid cycle	LOC107787579	1.975			94.332	82.854	40.123	ATP-citrate synthase alpha chain protein 2-like
Primary metabolism	Aerobic respiration	Tricarboxylic acid cycle	LOC107806757	1.946		-1.232	87.074	64.349	38.814	mitochondrial pyruvate carrier 1-like
Primary metabolism	Aerobic respiration	Tricarboxylic acid cycle	LOC107790863	1.805		-1.387	226.626	145.051	110.178	mitochondrial pyruvate carrier 1 isoform X1
Primary metabolism	Aerobic respiration	Tricarboxylic acid cycle	LOC107827369	1.803		-1.479	105.595	63.654	50.96	succinyl-CoA ligase [ADP-forming] subunit beta, mitochondrial
Primary metabolism	Aerobic respiration	Tricarboxylic acid cycle	LOC107792424	1.783		-1.339	108.666	71.666	53.58	mitochondrial pyruvate carrier 4-like
Primary metabolism	Aerobic respiration	Tricarboxylic acid cycle	LOC107801694	1.671		-1.297	23.824	16.53	12.646	isocitrate dehydrogenase [NADP]-like
Primary metabolism	Aerobic respiration	Tricarboxylic acid cycle	LOC107785158	1.62		-1.247	24.518	17.449	13.428	succinate dehydrogenase subunit 6, mitochondrial-like
Primary metabolism	Aerobic respiration	Tricarboxylic acid cycle	LOC107812507	1.536		-1.41	21.117	13.67	12.292	isocitrate dehydrogenase [NADP]-like isoform X1
Primary metabolism	Aerobic respiration	Tricarboxylic acid cycle	LOC107808342	1.487		-1.136	135.134	104.245	81.559	succinate dehydrogenase subunit 5, mitochondrial-like
Primary metabolism	Aerobic respiration	Tricarboxylic acid cycle	LOC107783258	1.469		-1.069	42.233	33.621	25.576	malate dehydrogenase, chloroplastic-like
Primary metabolism	Aerobic respiration	Tricarboxylic acid cycle	LOC107824906	1.417		-1.286	113.579	78.739	71.737	succinate dehydrogenase subunit 6, mitochondrial-like
Primary metabolism	Aerobic respiration	Tricarboxylic acid cycle	LOC107819796	1.392			42.126	39.731	27.255	mitochondrial pyruvate carrier 4-like
Primary metabolism	Aerobic respiration	Tricarboxylic acid cycle	LOC107816938	1.383			11.289	11.712	7.324	isocitrate dehydrogenase [NADP], chloroplastic/mitochondrial-like
Primary metabolism	Aerobic respiration	Tricarboxylic acid cycle	LOC107780752	1.381		-1.111	164.569	128.135	106.187	malate dehydrogenase 2, mitochondrial
Primary metabolism	Aerobic respiration	Tricarboxylic acid cycle	LOC107814425	1.372		-1.179	212.638	159.395	138.971	succinate dehydrogenase subunit 7A, mitochondrial-like isoform X1
Primary metabolism	Aerobic respiration	Tricarboxylic acid cycle	LOC107791622	1.362			50.479	42.547	32.873	succinyl-CoA ligase [ADP-forming] subunit alpha-2, mitochondrial-like
Primary metabolism	Aerobic respiration	Tricarboxylic acid cycle	LOC107815853	1.331		-1.239	362.79	262.906	244.741	isocitrate dehydrogenase [NADP]
Primary metabolism	Aerobic respiration	Tricarboxylic acid cycle	LOC107817385	1.277			14.834	14.779	10.373	dihydrolipoyllysine-residue acetyltransferase component 5 of pyruvate dehydrogenase complex, chloroplastic-like
Primary metabolism	Aerobic respiration	Tricarboxylic acid cycle	LOC107797927	1.275			33.432	34.28	23.331	pyruvate dehydrogenase E1 component subunit alpha-3, chloroplastic-like
Primary metabolism	Aerobic respiration	Tricarboxylic acid cycle	LOC107815809	1.255		-1.113	111.161	86.454	78.716	succinate dehydrogenase subunit 6, mitochondrial-like
Primary metabolism	Aerobic respiration	Tricarboxylic acid cycle	LOC107801918	1.249		-1.123	152.237	117.94	108.119	succinate dehydrogenase [ubiquinone] iron-sulfur subunit 2, mitochondrial-like
Primary metabolism	Aerobic respiration	Tricarboxylic acid cycle	LOC107768947	1.2		-1.019	239.94	202.628	176.721	isocitrate dehydrogenase [NADP]-like
Primary metabolism	Aerobic respiration	Tricarboxylic acid cycle	LOC107773166	1.122		-1.004	90.745	77.055	70.485	succinate dehydrogenase subunit 5, mitochondrial-like
Primary metabolism	Aerobic respiration	Tricarboxylic acid cycle	LOC107804365	1.083		-1.087	6.189	4.979	4.954	isocitrate dehydrogenase [NAD] regulatory subunit 1, mitochondrial-like
Primary metabolism	Aerobic respiration	Tricarboxylic acid cycle	LOC107791114	1.042			77.851	69.78	63.962	malate dehydrogenase, mitochondrial
Primary metabolism	Aerobic respiration	Tricarboxylic acid cycle	LOC107783795	1.022			4.011	4.919	3.343	dihydrolipoyl dehydrogenase 2, chloroplastic-like isoform X1
Primary metabolism	Aerobic respiration	Tricarboxylic acid cycle	LOC107789890	-1.383			0.936	2.491	4.054	pyruvate decarboxylase 1-like
Primary metabolism	Aerobic respiration	Tricarboxylic acid cycle	LOC107817292	-1.483			0.499	1.188	2.358	malate dehydrogenase, cytoplasmic-like isoform X1
Primary metabolism	Aerobic respiration	Tricarboxylic acid cycle	LOC107826075	-1.567			0.454	1.854	2.249	pyruvate decarboxylase 1 isoform X1
Primary metabolism	Aerobic respiration	Tricarboxylic acid cycle	LOC107782283	-1.703		1.973	0.358	2.445	1.971	dihydrolipoyl dehydrogenase 2, chloroplastic-like
Primary metabolism	Aerobic respiration	Tricarboxylic acid cycle	LOC107823900	-1.891	-1.635		0.46	0.936	2.868	malate dehydrogenase, cytoplasmic-like isoform X1
Primary metabolism	Aerobic respiration	Tricarboxylic acid cycle	LOC107820527	-1.901		1.326	1.57	6.655	9.897	succinyl-CoA ligase [ADP-forming] subunit beta, mitochondrial-like isoform X1
Primary metabolism	Aerobic respiration	Tricarboxylic acid cycle	LOC107779147	-2.686			0.09	0.584	0.959	pyruvate dehydrogenase (acetyl-transferring) kinase, mitochondrial-like
Primary metabolism	Amino acid metabolism	Ala metabolism	LOC107821527	5.206	1.474	-3.747	284.008	35.437	13.034	alanine aminotransferase 2-like
Primary metabolism	Amino acid metabolism	Ala metabolism	LOC107828015	4.01	2.018	-2.013	54.581	22.163	5.764	alanine--glyoxylate aminotransferase 2 homolog 3, mitochondrial-like isoform X1
Primary metabolism	Amino acid metabolism	Ala metabolism	LOC107815286	3.42		-3.061	27.925	5.831	4.536	alanine--glyoxylate aminotransferase 2 homolog 1, mitochondrial-like
Primary metabolism	Amino acid metabolism	Ala metabolism	LOC107827733	3.299		-2.735	47.582	12.412	8.28	alanine--glyoxylate aminotransferase 2 homolog 1, mitochondrial-like
Primary metabolism	Amino acid metabolism	Ala metabolism	LOC107800103	3.118		-2.221	165.612	60.687	32.334	alanine aminotransferase 2, mitochondrial-like
Primary metabolism	Amino acid metabolism	Ala metabolism	LOC107795521	2.414		-2.125	70.019	27.288	22.145	alanine aminotransferase 2-like
Primary metabolism	Amino acid metabolism	Ala metabolism	LOC107825954	2.02		-1.367	21.965	13.955	9.102	alanine--glyoxylate aminotransferase 2 homolog 3, mitochondrial-like
Primary metabolism	Amino acid metabolism	Ala metabolism	LOC107788950	1.587		-1.208	33.67	25.001	18.996	alanine aminotransferase 2-like
Primary metabolism	Amino acid metabolism	Ala metabolism	LOC107801659	-2.902		2.916	0.363	4.734	4.651	alanine--tRNA ligase, chloroplastic/mitochondrial-like isoform X1
Primary metabolism	Amino acid metabolism	Ala metabolism	LOC107803383	-4.162		3.739	0.133	3.214	4.115	alanine--glyoxylate aminotransferase 2 homolog 3, mitochondrial-like
Primary metabolism	Amino acid metabolism	Ala metabolism	LOC107769579	-6.028		5.576	0.058	5.115	6.759	alanine--glyoxylate aminotransferase 2 homolog 3, mitochondrial-like
Primary metabolism	Amino acid metabolism	Ala, Leu, Val metabolism	LOC107826219	4.725	1.064	-3.67	157.962	21.381	10.206	isovaleryl-CoA dehydrogenase, mitochondrial-like
Primary metabolism	Amino acid metabolism	Ala, Leu, Val metabolism	LOC107782183	4.224		-3.115	87.751	17.725	8.122	methylcrotonoyl-CoA carboxylase beta chain, mitochondrial-like
Primary metabolism	Amino acid metabolism	Ala, Leu, Val metabolism	LOC107812649	4.022	1.448	-2.586	5.721	1.602	0.591	3-hydroxyisobutyryl-CoA hydrolase 1-like isoform X1
Primary metabolism	Amino acid metabolism	Ala, Leu, Val metabolism	LOC107782261	3.578		-2.758	50.521	13.028	7.235	methylcrotonoyl-CoA carboxylase subunit alpha, mitochondrial-like
Primary metabolism	Amino acid metabolism	Ala, Leu, Val metabolism	LOC107762725	3.404		-3.693	5.125	0.675	0.817	3-hydroxyisobutyryl-CoA hydrolase-like protein 5] [frame=3
Primary metabolism	Amino acid metabolism	Ala, Leu, Val metabolism	LOC107781877	3.225		-2.443	19.748	6.121	3.565	3-hydroxyisobutyryl-CoA hydrolase-like protein 1, mitochondrial isoform X1
Primary metabolism	Amino acid metabolism	Ala, Leu, Val metabolism	LOC107785489	3.078		-2.312	52.28	17.919	10.578	isovaleryl-CoA dehydrogenase, mitochondrial
Primary metabolism	Amino acid metabolism	Ala, Leu, Val metabolism	LOC107810235	2.706		-2.391	21.958	7.124	5.705	3-hydroxyisobutyryl-CoA hydrolase-like protein 1, mitochondrial isoform X1
Primary metabolism	Amino acid metabolism	Ala, Leu, Val metabolism	LOC107771448	2.308		-1.551	112.538	65.062	38.517	3-hydroxyisobutyryl-CoA hydrolase-like protein 5
Primary metabolism	Amino acid metabolism	Ala, Leu, Val metabolism	LOC107791752	2.27		-1.318	57.271	38.933	20.08	2-isopropylmalate synthase B
Primary metabolism	Amino acid metabolism	Ala, Leu, Val metabolism	LOC107826001	1.831		-1.221	18.224	13.356	8.745	2-methylacyl-CoA dehydrogenase, mitochondrial-like isoform X1
Primary metabolism	Amino acid metabolism	Ala, Leu, Val metabolism	LOC107814192	1.442	1.177		20.544	28.927	12.874	acetolactate synthase 1, chloroplastic-like
Primary metabolism	Amino acid metabolism	Ala, Leu, Val metabolism	LOC107776974	1.313		-1.145	80.935	62.167	54.972	3-hydroxyisobutyryl-CoA hydrolase-like protein 5
Primary metabolism	Amino acid metabolism	Ala, Leu, Val metabolism	LOC107799742	1.064			58.663	66.834	47.988	acetolactate synthase 2, chloroplastic
Primary metabolism	Amino acid metabolism	Ala, Leu, Val metabolism	LOC107793967	-1.088		1.747	5.003	28.605	18.169	L-Ala-D/L-amino acid epimerase-like
Primary metabolism	Amino acid metabolism	Ala, Leu, Val metabolism	LOC107822963	-1.303		1.401	5.671	25.532	23.505	2-isopropylmalate synthase A isoform X1
Primary metabolism	Amino acid metabolism	Ala, Leu, Val metabolism	LOC107819300	-2.2		2.677	2.15	23.426	16.826	L-Ala-D/L-amino acid epimerase-like
Primary metabolism	Amino acid metabolism	Ala, Leu, Val metabolism	LOC107792681	-2.988		2.291	0.31	2.591	4.16	3-hydroxyisobutyryl-CoA hydrolase-like protein 1, mitochondrial
Primary metabolism	Amino acid metabolism	Ala, Leu, Val metabolism	LOC107824450	-3.138	-1.546	1.586	0.22	1.107	3.315	3-hydroxyisobutyryl-CoA hydrolase-like protein 5 isoform X1
Primary metabolism	Amino acid metabolism	Ala, Leu, Val metabolism	LOC107787457	-3.293		2.293	0.064	0.576	1.097	acetolactate synthase 1, chloroplastic-like
Primary metabolism	Amino acid metabolism	Ala, Leu, Val metabolism	LOC107802972	-8.137	-1.765		0	0.693	2.351	3-hydroxyisobutyryl-CoA hydrolase-like protein 5
Primary metabolism	Amino acid metabolism	Ala, Leu, Val metabolism	LOC107801930			1.151	1.872	7.126	5.564	3-hydroxyisobutyryl-CoA hydrolase-like protein 2, mitochondrial
Primary metabolism	Amino acid metabolism	Ala, Leu, Val metabolism	LOC107823632		1.028		2.28	5.952	2.895	acetolactate synthase small subunit 1, chloroplastic-like
Primary metabolism	Amino acid metabolism	Arg metabolism	LOC107761506	7.059	3.44	-3.634	30.42	4.283	0.383	agmatine coumaroyltransferase-2-like
Primary metabolism	Amino acid metabolism	Arg metabolism	LOC107801491	5.552	3.244	-2.34	284.36	87.74	10.259	ornithine decarboxylase
Primary metabolism	Amino acid metabolism	Arg metabolism	LOC107815922	5.438	3.161	-2.304	476.968	153.186	18.711	ornithine decarboxylase-like
Primary metabolism	Amino acid metabolism	Arg metabolism	LOC107794911	5.219	2.753	-2.481	164.145	47.995	7.258	agmatine coumaroyltransferase-2-like
Primary metabolism	Amino acid metabolism	Arg metabolism	LOC107759371	5.059	2.453	-2.633	460.321	118.586	23.476	arginine decarboxylase-like
Primary metabolism	Amino acid metabolism	Arg metabolism	LOC107773785	4.443	2.105	-2.354	1203.36	384.914	92.811	spermidine coumaroyl-CoA acyltransferase-like
Primary metabolism	Amino acid metabolism	Arg metabolism	LOC107774919	4.306		-2.57	425.138	113.521	36.546	arginine decarboxylase-like
Primary metabolism	Amino acid metabolism	Arg metabolism	LOC107791075	4.122		-3.227	118.374	21.266	11.501	agmatine coumaroyltransferase-2-like
Primary metabolism	Amino acid metabolism	Arg metabolism	LOC107796783	3.573		-1.819	370.069	167.733	51.643	arginine decarboxylase-like
Primary metabolism	Amino acid metabolism	Arg metabolism	LOC107767963	3.148		-1.551	235.165	129.051	44.22	arginine decarboxylase
Primary metabolism	Amino acid metabolism	Arg metabolism	LOC107817050	2.882		-1.8	112.344	52.917	25.769	acetylornithine aminotransferase, mitochondrial-like
Primary metabolism	Amino acid metabolism	Arg metabolism	LOC107761927	2.122		-1.511	22.777	13.69	8.907	arginase 1, mitochondrial-like
Primary metabolism	Amino acid metabolism	Arg metabolism	LOC107763093	1.914	1.423		265.601	313.055	118.338	spermidine synthase isoform X1
Primary metabolism	Amino acid metabolism	Arg metabolism	LOC107828197	1.84			238.238	291.194	111.718	spermidine synthase-like
Primary metabolism	Amino acid metabolism	Arg metabolism	LOC107817319	1.831		-1.286	43.61	30.326	20.959	arginase 1, mitochondrial-like
Primary metabolism	Amino acid metabolism	Arg metabolism	LOC107804156	1.739	1.004		14.39	14.578	7.347	probable amino-acid acetyltransferase NAGS1, chloroplastic isoform X1
Primary metabolism	Amino acid metabolism	Arg metabolism	LOC107780320	1.711		-1.365	12.648	8.372	6.609	ornithine aminotransferase, mitochondrial-like
Primary metabolism	Amino acid metabolism	Arg metabolism	LOC107799701	1.654		-1.117	15.086	11.912	8.128	arginine biosynthesis bifunctional protein ArgJ, chloroplastic-like
Primary metabolism	Amino acid metabolism	Arg metabolism	LOC107770139	1.222			11.105	10.652	8.108	arginase 1, mitochondrial
Primary metabolism	Amino acid metabolism	Arg metabolism	LOC107780733	1.198			4.531	4.458	3.339	acetylornithine deacetylase-like
Primary metabolism	Amino acid metabolism	Arg metabolism	LOC107765582	1.197			45.582	42.429	33.569	spermidine synthase 1
Primary metabolism	Amino acid metabolism	Arg metabolism	LOC107788430	1.161	1.323		13.523	25.403	10.292	agmatine deiminase-like isoform X1
Primary metabolism	Amino acid metabolism	Arg metabolism	LOC107793493	-1.1		1.128	4.196	15.749	15.279	agmatine deiminase-like
Primary metabolism	Amino acid metabolism	Arg metabolism	LOC107822172	-2.997		2.573	0.558	5.642	7.438	ornithine carbamoyltransferase, chloroplastic-like
Primary metabolism	Amino acid metabolism	Arg metabolism	LOC107819553	-4.167		3.56	0.51	10.321	15.528	ornithine carbamoyltransferase, chloroplastic-like
Primary metabolism	Amino acid metabolism	Asp metabolism	LOC107815637	7.145		-4.395	303.893	25.132	3.638	asparagine synthetase [glutamine-hydrolyzing]-like
Primary metabolism	Amino acid metabolism	Asp metabolism	LOC107794767	6.051		-4.463	120.779	9.477	3.055	asparagine synthetase [glutamine-hydrolyzing]-like
Primary metabolism	Amino acid metabolism	Asp metabolism	LOC107790669	5.292		-4.548	9.633	0.733	0.419	asparagine synthetase [glutamine-hydrolyzing]-like
Primary metabolism	Amino acid metabolism	Asp metabolism	LOC107800136	4.349	1.394	-2.973	117.357	24.546	9.756	aspartate aminotransferase-like isoform X1
Primary metabolism	Amino acid metabolism	Asp metabolism	LOC107809102	4.013			29.387	36.019	3.163	L-aspartate oxidase, chloroplastic-like
Primary metabolism	Amino acid metabolism	Asp metabolism	LOC107825707	3.156	1.01	-2.157	109.294	42.317	20.925	aspartate aminotransferase, cytoplasmic-like
Primary metabolism	Amino acid metabolism	Asp metabolism	LOC107763688	2.851		-2.279	155.11	53.693	36.544	aspartate aminotransferase-like isoform X1
Primary metabolism	Amino acid metabolism	Asp metabolism	LOC107813234	1.775	1.019		21.156	20.996	10.551	aspartate-semialdehyde dehydrogenase-like
Primary metabolism	Amino acid metabolism	Asp metabolism	LOC107778680	1.698		-1.664	156.447	84.241	81.116	aspartate aminotransferase, cytoplasmic-like
Primary metabolism	Amino acid metabolism	Asp metabolism	LOC107801037	1.664		-1.329	52.878	35.922	28.239	aspartate aminotransferase, mitochondrial-like
Primary metabolism	Amino acid metabolism	Asp metabolism	LOC107788146	1.65		-1.029	46.825	38.966	25.124	aspartate aminotransferase, mitochondrial-like
Primary metabolism	Amino acid metabolism	Asp metabolism	LOC107830560	1.514			15.655	23.765	9.403	asparagine synthetase [glutamine-hydrolyzing]
Primary metabolism	Amino acid metabolism	Asp metabolism	LOC107775324	1.482			12.894	12.229	7.716	L-aspartate oxidase, chloroplastic-like isoform X1
Primary metabolism	Amino acid metabolism	Asp metabolism	LOC107795133	1.148		-1.355	3.663	2.449	2.816	aspartate aminotransferase, mitochondrial-like isoform X1
Primary metabolism	Amino acid metabolism	Asp metabolism	LOC107815103	-1.996		1.941	1.952	12.768	13.141	aspartate carbamoyltransferase 1, chloroplastic-like
Primary metabolism	Amino acid metabolism	Asp metabolism	LOC107805660	-2.863		2.703	1.314	14.544	16.117	aspartate carbamoyltransferase 1, chloroplastic-like
Primary metabolism	Amino acid metabolism	Asp metabolism	LOC107775846			1.145	0.676	2.564	2.219	asparagine synthetase domain-containing protein 1-like isoform X1
Primary metabolism	Amino acid metabolism	Cys, Met metabolism	LOC107805609	11.297		-4.836	4.895	0.287	0	probable cysteine desulfurase
Primary metabolism	Amino acid metabolism	Cys, Met metabolism	LOC107786404	9.885		-7.915	22.863	0.157	0.037	probable cysteine desulfurase
Primary metabolism	Amino acid metabolism	Cys, Met metabolism	LOC107790502	9.433		-6.387	12.366	0.214	0	plant cysteine oxidase 2-like
Primary metabolism	Amino acid metabolism	Cys, Met metabolism	LOC107799551	8.685		-7.809	4.245	0.027	0.012	methionine gamma-lyase-like
Primary metabolism	Amino acid metabolism	Cys, Met metabolism	LOC107811445	7.137		-5.736	20.672	0.641	0.218	plant cysteine oxidase 2-like isoform X1
Primary metabolism	Amino acid metabolism	Cys, Met metabolism	LOC107795843	6.351	2.69	-3.692	917.44	110.719	19.158	bifunctional L-3-cyanoalanine synthase/cysteine synthase 1, mitochondrial
Primary metabolism	Amino acid metabolism	Cys, Met metabolism	LOC107811358	6.173		-6.931	22.774	0.311	0.52	plant cysteine oxidase 2-like isoform X1
Primary metabolism	Amino acid metabolism	Cys, Met metabolism	LOC107759591	5.377		-3.397	32.626	5.377	1.331	plant cysteine oxidase 2-like
Primary metabolism	Amino acid metabolism	Cys, Met metabolism	LOC107792381	4.619		-3.349	38.254	6.428	2.647	plant cysteine oxidase 2-like
Primary metabolism	Amino acid metabolism	Cys, Met metabolism	LOC107793495	4.373		-3.39	272.15	42.286	22.276	bifunctional L-3-cyanoalanine synthase/cysteine synthase 1, mitochondrial-like
Primary metabolism	Amino acid metabolism	Cys, Met metabolism	LOC107798163	3.914		-2.792	40.148	9.646	4.532	homocysteine S-methyltransferase 1-like
Primary metabolism	Amino acid metabolism	Cys, Met metabolism	LOC107768720	3.763		-2.624	118.535	31.857	14.852	5'-adenylylsulfate reductase 3, chloroplastic-like
Primary metabolism	Amino acid metabolism	Cys, Met metabolism	LOC107773392	3.49		-2.76	24.432	6.019	3.636	methionine S-methyltransferase-like
Primary metabolism	Amino acid metabolism	Cys, Met metabolism	LOC107764500	3.424		-2.464	1413.85	416.914	225.794	S-adenosylmethionine synthase 2-like
Primary metabolism	Amino acid metabolism	Cys, Met metabolism	LOC107767855	3.258		-1.896	100.923	43.769	17.716	methionine gamma-lyase-like] [frame=3] [exception=annotated by transcript or proteomic data
Primary metabolism	Amino acid metabolism	Cys, Met metabolism	LOC107779814	3.257			81.808	38.678	14.406	CBS domain-containing protein CBSX5-like
Primary metabolism	Amino acid metabolism	Cys, Met metabolism	LOC107807060	3.215		-2.163	1193.95	439.101	220.26	S-adenosylmethionine synthase 2
Primary metabolism	Amino acid metabolism	Cys, Met metabolism	LOC107766708	3.012		-2.097	27.097	10.705	5.772	S-adenosylmethionine synthase 3-like
Primary metabolism	Amino acid metabolism	Cys, Met metabolism	LOC107783528	2.913		-2.52	235.751	67.445	52.992	S-adenosylmethionine decarboxylase proenzyme-like
Primary metabolism	Amino acid metabolism	Cys, Met metabolism	LOC107789753	2.899		-2.131	42.839	16.277	9.739	5'-adenylylsulfate reductase 3, chloroplastic-like
Primary metabolism	Amino acid metabolism	Cys, Met metabolism	LOC107818807	2.836		-1.421	67.617	42.47	16.018	methionine gamma-lyase-like] [exception=annotated by transcript or proteomic data
Primary metabolism	Amino acid metabolism	Cys, Met metabolism	LOC107816144	2.713		-2.982	839.734	176.995	218.371	S-adenosylmethionine synthase 2-like
Primary metabolism	Amino acid metabolism	Cys, Met metabolism	LOC107785513	2.541		-1.833	1406.33	651.618	413.609	S-adenosylmethionine synthase 1
Primary metabolism	Amino acid metabolism	Cys, Met metabolism	LOC107801230	2.538	1.421		130.784	97.682	37.805	5'-adenylylsulfate reductase 1, chloroplastic-like
Primary metabolism	Amino acid metabolism	Cys, Met metabolism	LOC107790216	2.467		-1.821	222.27	102.945	67.978	S-adenosylmethionine decarboxylase proenzyme-like
Primary metabolism	Amino acid metabolism	Cys, Met metabolism	LOC107763602	2.441		-2.294	571.687	196.908	179.088	5-methyltetrahydropteroyltriglutamate--homocysteine methyltransferase-like
Primary metabolism	Amino acid metabolism	Cys, Met metabolism	LOC107810046	2.437		-1.659	1133.46	603.633	361.121	S-adenosylmethionine synthase 1
Primary metabolism	Amino acid metabolism	Cys, Met metabolism	LOC107801291	2.434			78.577	54.143	24.291	CBS domain-containing protein CBSX5-like
Primary metabolism	Amino acid metabolism	Cys, Met metabolism	LOC107829885	2.333		-1.459	195.567	117.143	65.292	5'-adenylylsulfate reductase 2, chloroplastic-like
Primary metabolism	Amino acid metabolism	Cys, Met metabolism	LOC107775022	2.33	1.013	-1.327	5.783	3.902	1.944	methionine S-methyltransferase-like
Primary metabolism	Amino acid metabolism	Cys, Met metabolism	LOC107817653	2.329		-1.857	2350.42	1097.32	788.82	S-adenosylmethionine decarboxylase proenzyme-like
Primary metabolism	Amino acid metabolism	Cys, Met metabolism	LOC107801780	2.289		-1.34	10.715	6.974	3.737	CBS domain-containing protein CBSCBSPB5-like
Primary metabolism	Amino acid metabolism	Cys, Met metabolism	LOC107799658	2.284		-1.935	23.754	10.503	8.28	5'-adenylylsulfate reductase 3, chloroplastic-like isoform X1
Primary metabolism	Amino acid metabolism	Cys, Met metabolism	LOC107826487	2.269		-1.306	157.1	107.678	55.193	methylthioribose kinase-like
Primary metabolism	Amino acid metabolism	Cys, Met metabolism	LOC107829890	2.227		-1.775	41.278	20.019	14.981	S-adenosylmethionine synthase 2-like
Primary metabolism	Amino acid metabolism	Cys, Met metabolism	LOC107797640	2.207	1.323		83.622	76.774	30.639	methylthioribose kinase 1-like isoform X1
Primary metabolism	Amino acid metabolism	Cys, Met metabolism	LOC107827442	2.099		-1.785	1085.15	533.824	433.044	5-methyltetrahydropteroyltriglutamate--homocysteine methyltransferase
Primary metabolism	Amino acid metabolism	Cys, Met metabolism	LOC107788814	2.007	1.228		15.815	15.2	6.705	bifunctional L-3-cyanoalanine synthase/cysteine synthase 2, mitochondrial
Primary metabolism	Amino acid metabolism	Cys, Met metabolism	LOC107793129	1.964	1.391		22.354	25.522	9.792	cysteine desulfurase 1, chloroplastic-like
Primary metabolism	Amino acid metabolism	Cys, Met metabolism	LOC107803496	1.953		-1.292	42.269	29.609	18.644	CBS domain-containing protein CBSX1, chloroplastic-like
Primary metabolism	Amino acid metabolism	Cys, Met metabolism	LOC107774973	1.923		-1.337	67.65	45.083	30.237	methylthioribose-1-phosphate isomerase
Primary metabolism	Amino acid metabolism	Cys, Met metabolism	LOC107797732	1.832		-1.55	728.499	424.027	349.226	5-methyltetrahydropteroyltriglutamate--homocysteine methyltransferase-like
Primary metabolism	Amino acid metabolism	Cys, Met metabolism	LOC107784322	1.787		-1.044	14.419	11.902	7.077	cystathionine beta-lyase, chloroplastic-like
Primary metabolism	Amino acid metabolism	Cys, Met metabolism	LOC107781475	1.726		-1.228	29.257	21.103	14.986	cystathionine beta-lyase, chloroplastic-like isoform X1
Primary metabolism	Amino acid metabolism	Cys, Met metabolism	LOC107790197	1.669			23.043	23.792	12.367	cysteine desulfurase 1, chloroplastic-like
Primary metabolism	Amino acid metabolism	Cys, Met metabolism	LOC107801519	1.418			1105.05	946.381	698.147	S-adenosylmethionine decarboxylase proenzyme
Primary metabolism	Amino acid metabolism	Cys, Met metabolism	LOC107790064	1.328		-1.389	104.063	67.616	70.584	S-adenosylmethionine decarboxylase proenzyme-like
Primary metabolism	Amino acid metabolism	Cys, Met metabolism	LOC107784555	1.306			23.926	22.338	16.523	CBS domain-containing protein CBSX1, chloroplastic-like
Primary metabolism	Amino acid metabolism	Cys, Met metabolism	LOC107791827	1.275		-1.278	317.372	222.66	222.935	5-methyltetrahydropteroyltriglutamate--homocysteine methyltransferase-like
Primary metabolism	Amino acid metabolism	Cys, Met metabolism	LOC107770374	1.214		-1.047	9.63	8.025	7.076	5'-adenylylsulfate reductase-like 5
Primary metabolism	Amino acid metabolism	Cys, Met metabolism	LOC107831265	1.2			4.076	4.844	2.995	probable L-cysteine desulfhydrase, chloroplastic
Primary metabolism	Amino acid metabolism	Cys, Met metabolism	LOC107775348	1.055			7.079	7.064	5.778	CBS domain-containing protein CBSCBSPB5-like
Primary metabolism	Amino acid metabolism	Cys, Met metabolism	LOC107798907	-1.064			0.375	1.281	1.314	5-methyltetrahydropteroyltriglutamate--homocysteine methyltransferase-like
Primary metabolism	Amino acid metabolism	Cys, Met metabolism	LOC107759758	-1.369		1.935	7.392	49.751	32.671	homocysteine S-methyltransferase 2-like isoform X1
Primary metabolism	Amino acid metabolism	Cys, Met metabolism	LOC107785076	-1.389			1.079	3.552	4.848	CBS domain-containing protein CBSX5-like
Primary metabolism	Amino acid metabolism	Cys, Met metabolism	LOC107788912	-1.455		1.392	1.196	5.377	5.558	S-adenosylmethionine carrier 1, chloroplastic/mitochondrial-like
Primary metabolism	Amino acid metabolism	Cys, Met metabolism	LOC107824828	-1.632		1.618	0.617	3.155	3.215	cysteine synthase-like
Primary metabolism	Amino acid metabolism	Cys, Met metabolism	LOC107796439	-1.636		1.667	0.38	2.037	1.968	methionine adenosyltransferase 2 subunit beta-like
Primary metabolism	Amino acid metabolism	Cys, Met metabolism	LOC107809393	-1.661		1.094	3.806	13.958	20.45	probable L-cysteine desulfhydrase, chloroplastic
Primary metabolism	Amino acid metabolism	Cys, Met metabolism	LOC107769482	-1.67			0.545	1.284	2.887	CBS domain-containing protein CBSX3, mitochondrial-like
Primary metabolism	Amino acid metabolism	Cys, Met metabolism	LOC107769766	-1.868		1.796	0.424	2.557	2.652	5-methylthioadenosine/S-adenosylhomocysteine deaminase-like isoform X1
Primary metabolism	Amino acid metabolism	Cys, Met metabolism	LOC107767529	-1.876		1.359	78.341	345.267	487.519	CBS domain-containing protein CBSX3, mitochondrial-like
Primary metabolism	Amino acid metabolism	Cys, Met metabolism	LOC107814878	-2.122		2.137	0.277	2.127	2.062	CBS domain-containing protein CBSX1, chloroplastic-like isoform X1
Primary metabolism	Amino acid metabolism	Cys, Met metabolism	LOC107827888	-2.232			0.197	1.199	1.61	S-adenosylmethionine carrier 1, chloroplastic/mitochondrial-like isoform X1
Primary metabolism	Amino acid metabolism	Cys, Met metabolism	LOC107825143	-2.242		1.819	0.535	3.228	4.356	S-adenosylmethionine carrier 1, chloroplastic/mitochondrial-like isoform X1
Primary metabolism	Amino acid metabolism	Cys, Met metabolism	LOC107804088	-2.828		3.405	0.116	2.111	1.391	cysteine desulfurase SufS-like
Primary metabolism	Amino acid metabolism	Cys, Met metabolism	LOC107768050	-3.132		3.129	0.287	4.23	4.22	methionine aminotransferase-like isoform X1
Primary metabolism	Amino acid metabolism	Cys, Met metabolism	LOC107770016	-3.512		3.216	0.187	3.077	3.744	methionine aminotransferase-like
Primary metabolism	Amino acid metabolism	Cys, Met metabolism	LOC107823888	-3.583	-1.795		0.017	0.118	0.412	probable cysteine desulfurase
Primary metabolism	Amino acid metabolism	Cys, Met metabolism	LOC107778490	-3.932		3.035	0.221	3.035	5.597	methionine adenosyltransferase 2 subunit beta-like isoform X1
Primary metabolism	Amino acid metabolism	Cys, Met metabolism	LOC107831596	-4.405		4.328	1.065	38.119	38.253	homocysteine S-methyltransferase 2-like
Primary metabolism	Amino acid metabolism	Cys, Met metabolism	LOC107814063	-4.522			0.049	0.484	1.952	CBS domain-containing protein CBSX5-like
Primary metabolism	Amino acid metabolism	Cys, Met metabolism	LOC107792590	-5.721	-1.8	3.911	0.066	1.734	6.072	S-adenosylmethionine decarboxylase proenzyme 4-like
Primary metabolism	Amino acid metabolism	Cys, Met metabolism	LOC107767719	-5.772	-1.418		0.028	1.08	2.919	S-adenosylmethionine decarboxylase proenzyme 4-like
Primary metabolism	Amino acid metabolism	Cys, Met metabolism	LOC107820430	-6.871	-2.849		0.02	0.624	4.591	S-adenosylmethionine decarboxylase proenzyme 4-like
Primary metabolism	Amino acid metabolism	Cys, Met metabolism	LOC107824815			-1.051	31.735	25.634	27.103	CBS domain-containing protein CBSX6-like
Primary metabolism	Amino acid metabolism	GABA metabolism	LOC107806271	3.747	1.494	-2.264	54.003	19.671	6.894	gamma aminobutyrate transaminase 1, mitochondrial-like
Primary metabolism	Amino acid metabolism	GABA metabolism	LOC107802933	3.166	1.095	-2.081	288.183	117.476	55.146	gamma aminobutyrate transaminase 1, mitochondrial isoform X1
Primary metabolism	Amino acid metabolism	GABA metabolism	LOC107759965	2.934		-2.243	163.048	59.505	36.724	gamma aminobutyrate transaminase 3, chloroplastic-like] [exception=annotated by transcript or proteomic data
Primary metabolism	Amino acid metabolism	GABA metabolism	LOC107830185	1.521		-1.041	38.492	32.168	22.754	succinate-semialdehyde dehydrogenase, mitochondrial-like
Primary metabolism	Amino acid metabolism	GABA metabolism	LOC107832742	-2.44		1.63	1.115	5.902	10.197	gamma aminobutyrate transaminase 3, chloroplastic-like isoform X1
Primary metabolism	Amino acid metabolism	GABA metabolism	LOC107759660	-2.747		2.415	0.108	1.006	1.26	gamma aminobutyrate transaminase 3, chloroplastic-like
Primary metabolism	Amino acid metabolism	GABA metabolism	LOC107784412	-3.35		2.912	0.4	5.18	6.904	gamma aminobutyrate transaminase 1, mitochondrial-like
Primary metabolism	Amino acid metabolism	GABA metabolism	LOC107790076	-4.598			0.032	1.215	1.792	gamma aminobutyrate transaminase 2-like isoform X1
Primary metabolism	Amino acid metabolism	GABA metabolism	LOC107812914	-4.763	-1.161	3.59	1.973	40.29	90.319	gamma aminobutyrate transaminase 2-like isoform X1
Primary metabolism	Amino acid metabolism	GABA metabolism	LOC107821173	-5.4	-1.249	4.137	0.286	8.701	20.73	gamma aminobutyrate transaminase 3, chloroplastic isoform X1
Primary metabolism	Amino acid metabolism	Gln biosynthesis	LOC107777858	2.654		-2.184	431.698	161.485	116.705	glutamine synthetase-like
Primary metabolism	Amino acid metabolism	Gln biosynthesis	LOC107821278	-1.37	-1.097		1.421	2.961	6.367	glutamine synthetase-like isoform X1
Primary metabolism	Amino acid metabolism	Gln biosynthesis	LOC107828249	-1.649		1.666	0.622	3.426	3.302	glutamine-dependent NAD(+) synthetase-like] [exception=annotated by transcript or proteomic data
Primary metabolism	Amino acid metabolism	Gln biosynthesis	LOC107827398	-1.651			0.759	3.516	4.112	glutamine synthetase-like
Primary metabolism	Amino acid metabolism	Gln biosynthesis	LOC107805443	-2.122		1.343	1.828	7.964	13.562	glutamine-dependent NAD(+) synthetase-like
Primary metabolism	Amino acid metabolism	Gln biosynthesis	LOC107766022	-3.084		3.009	4.767	64.603	67.664	glutamine synthetase, chloroplastic
Primary metabolism	Amino acid metabolism	Gln biosynthesis	LOC107802035	-4.133		3.823	2.004	47.886	58.854	glutamine synthetase, chloroplastic-like
Primary metabolism	Amino acid metabolism	Gln biosynthesis	LOC107793405	-4.616		4.027	0.243	7.181	10.439	glutamine synthetase-like
Primary metabolism	Amino acid metabolism	Gln biosynthesis	LOC107825623	-4.703	-1.538	3.152	3.795	56.437	164.743	glutamine synthetase PR-2-like
Primary metabolism	Amino acid metabolism	Gln biosynthesis	LOC107789070	-4.877		3.688	3.576	77.508	176.611	glutamine synthetase cytosolic isozyme 1-1
Primary metabolism	Amino acid metabolism	Gln metabolism	LOC107799616	3.55	1.759	-1.814	39.8	18.303	5.744	glutamine--fructose-6-phosphate aminotransferase [isomerizing] 2
Primary metabolism	Amino acid metabolism	Gln metabolism	LOC107807051	3.224	1.381	-1.858	356.546	164.994	65.673	glutamine synthetase isoform X1
Primary metabolism	Amino acid metabolism	Gln metabolism	LOC107787623	2.807	1.162	-1.654	0.812	0.438	0.195	glutamine--fructose-6-phosphate aminotransferase [isomerizing] 2-like
Primary metabolism	Amino acid metabolism	Gln metabolism	LOC107789699	2.609	1.694		18.955	17.132	5.26	glutaminyl-peptide cyclotransferase-like
Primary metabolism	Amino acid metabolism	Gln metabolism	LOC107831202	1.555			14.974	12.793	8.702	glutaminyl-peptide cyclotransferase-like
Primary metabolism	Amino acid metabolism	Gln metabolism	LOC107824315	1.272			11.893	12.54	8.392	glutaminyl-peptide cyclotransferase-like
Primary metabolism	Amino acid metabolism	Glu metabolism	LOC107794144	9.156	5.589	-3.598	164.545	21.022	0.478	glutamate decarboxylase 4
Primary metabolism	Amino acid metabolism	Glu metabolism	LOC107819266	6.846	3.757	-3.121	99.602	17.759	1.433	glutamate decarboxylase 4-like
Primary metabolism	Amino acid metabolism	Glu metabolism	LOC107799349	6.588		-5.622	2641.27	89.283	46.674	glutamate dehydrogenase B
Primary metabolism	Amino acid metabolism	Glu metabolism	LOC107762966	5.939		-5.879	335.18	10.001	9.269	glutamate dehydrogenase B-like
Primary metabolism	Amino acid metabolism	Glu metabolism	LOC107765542	4.267		-3.345	458.823	75.767	40.363	glutamate dehydrogenase A-like
Primary metabolism	Amino acid metabolism	Glu metabolism	LOC107768764	4.019		-3.107	241.953	47.698	25.214	glutamate dehydrogenase A
Primary metabolism	Amino acid metabolism	Glu metabolism	LOC107769266	3.106		-2.186	22.224	8.192	4.321	probable amino-acid acetyltransferase NAGS1, chloroplastic isoform X1
Primary metabolism	Amino acid metabolism	Glu metabolism	LOC107822218	2.579	1.274	-1.324	14.69	9.74	4.213	probable amino-acid acetyltransferase NAGS1, chloroplastic isoform X1
Primary metabolism	Amino acid metabolism	Glu metabolism	LOC107782142	2.194		-1.488	2.839	1.705	1.068	glutamate dehydrogenase A-like
Primary metabolism	Amino acid metabolism	Glu metabolism	LOC107803486	1.828		-1.036	61.983	50.495	29.498	acetylglutamate kinase, chloroplastic-like
Primary metabolism	Amino acid metabolism	Glu metabolism	LOC107816907	1.617		-1.08	62.032	49.318	34.025	acetylglutamate kinase, chloroplastic-like
Primary metabolism	Amino acid metabolism	Glu metabolism	LOC107828885	1.395			1.523	1.316	0.974	glutamate dehydrogenase A-like
Primary metabolism	Amino acid metabolism	Glu metabolism	LOC107774310	1.321		-1.255	19.548	13.503	13.193	probable amino-acid acetyltransferase NAGS1, chloroplastic isoform X1
Primary metabolism	Amino acid metabolism	Glu metabolism	LOC107776454	-2.209		1.676	0.322	1.733	2.491	glutamate formimidoyltransferase-like
Primary metabolism	Amino acid metabolism	Glu metabolism	LOC107831626	-2.453		2.119	0.486	3.612	4.525	glutamate formimidoyltransferase-like
Primary metabolism	Amino acid metabolism	Glu metabolism	LOC107803071	-3.586		2.584	0.269	2.826	5.53	glutamate formimidoyltransferase-like
Primary metabolism	Amino acid metabolism	Glu metabolism	LOC107797840	-3.864		4.253	0.542	18.33	13.307	glutamate decarboxylase
Primary metabolism	Amino acid metabolism	Glu metabolism	LOC107789472	-4.245		4.625	1.135	49.251	35.885	glutamate decarboxylase-like
Primary metabolism	Amino acid metabolism	Glu, Gln, Pro, Arg metabolism	LOC107778190	7.956	3.629	-4.327	93.169	8.14	0.651	branched-chain-amino-acid aminotransferase 2, chloroplastic-like isoform X1
Primary metabolism	Amino acid metabolism	Glu, Gln, Pro, Arg metabolism	LOC107787882	7.801		-6.224	29.266	0.673	0.223	branched-chain-amino-acid aminotransferase 2, chloroplastic-like
Primary metabolism	Amino acid metabolism	Glu, Gln, Pro, Arg metabolism	LOC107819536	6.511		-5.912	38.441	1.122	0.749	putative glutamine amidotransferase PB2B2.05
Primary metabolism	Amino acid metabolism	Glu, Gln, Pro, Arg metabolism	LOC107832262	5.505		-4.677	103.74	6.907	3.893	putative glutamine amidotransferase PB2B2.05
Primary metabolism	Amino acid metabolism	Glu, Gln, Pro, Arg metabolism	LOC107809098	3.306	1.946	-1.379	15.126	9.877	2.635	LOW QUALITY PROTEIN: glutamate synthase 1 [NADH], chloroplastic-like] [exception=unclassified translation discrepancy
Primary metabolism	Amino acid metabolism	Glu, Gln, Pro, Arg metabolism	LOC107822887	1.858	1.401		9.882	12.267	4.657	glutamate synthase 1 [NADH], chloroplastic-like
Primary metabolism	Amino acid metabolism	Glu, Gln, Pro, Arg metabolism	LOC107773547	1.556			194.387	193.622	113.973	glutamate synthase [NADH], amyloplastic-like
Primary metabolism	Amino acid metabolism	Glu, Gln, Pro, Arg metabolism	LOC107797053	1.555		-1.052	6.289	5.216	3.655	protein fluG-like isoform X1
Primary metabolism	Amino acid metabolism	Glu, Gln, Pro, Arg metabolism	LOC107770544	1.335			26.179	23.015	17.619	glutamate--tRNA ligase, cytoplasmic-like
Primary metabolism	Amino acid metabolism	Glu, Gln, Pro, Arg metabolism	LOC107767943	1.334			102.742	116.678	69.793	glutamate synthase [NADH], amyloplastic-like
Primary metabolism	Amino acid metabolism	Glu, Gln, Pro, Arg metabolism	LOC107784172	1.3			92.276	105.463	63.19	glutamate--cysteine ligase, chloroplastic-like
Primary metabolism	Amino acid metabolism	Glu, Gln, Pro, Arg metabolism	LOC107769957	1.282			48.498	43.626	34.022	glutamate-1-semialdehyde 2,1-aminomutase, chloroplastic-like
Primary metabolism	Amino acid metabolism	Glu, Gln, Pro, Arg metabolism	LOC107768791	1.16			9.488	8.306	7.192	branched-chain-amino-acid aminotransferase-like protein 1
Primary metabolism	Amino acid metabolism	Glu, Gln, Pro, Arg metabolism	LOC107824411	1.139			6.073	6.151	4.701	branched-chain-amino-acid aminotransferase 3, chloroplastic-like
Primary metabolism	Amino acid metabolism	Glu, Gln, Pro, Arg metabolism	LOC107824970	-1.083			1.195	4.122	4.286	branched-chain-amino-acid aminotransferase 5, chloroplastic-like
Primary metabolism	Amino acid metabolism	Glu, Gln, Pro, Arg metabolism	LOC107813693	-2.571		2.292	2.172	18.014	21.596	branched-chain-amino-acid aminotransferase 2, chloroplastic-like
Primary metabolism	Amino acid metabolism	Glu, Gln, Pro, Arg metabolism	LOC107803058	-2.793		2.794	7.809	91.897	91.663	glutamate--glyoxylate aminotransferase 2-like
Primary metabolism	Amino acid metabolism	Glu, Gln, Pro, Arg metabolism	LOC107785992	-3.031		2.799	0.202	2.383	2.768	spermidine-binding periplasmic protein SpuE-like
Primary metabolism	Amino acid metabolism	Glu, Gln, Pro, Arg metabolism	LOC107774808	-3.652		3.009	1.038	14.353	21.955	branched-chain-amino-acid aminotransferase 2, chloroplastic-like isoform X1
Primary metabolism	Amino acid metabolism	Gly, Ser, Thr metabolism	LOC107794464	9.471	6.517	-2.976	56.044	12.775	0.123	latex serine proteinase inhibitor-like
Primary metabolism	Amino acid metabolism	Gly, Ser, Thr metabolism	LOC107779228	7.794	1.986	-5.814	835.807	24.965	6.411	probable low-specificity L-threonine aldolase 1
Primary metabolism	Amino acid metabolism	Gly, Ser, Thr metabolism	LOC107784859	5.355		-4.31	123.466	10.556	5.177	probable low-specificity L-threonine aldolase 1
Primary metabolism	Amino acid metabolism	Gly, Ser, Thr metabolism	LOC107810151	2.961			31.822	46.887	7.106	latex serine proteinase inhibitor-like
Primary metabolism	Amino acid metabolism	Gly, Ser, Thr metabolism	LOC107804602	1.694		-1.077	99.835	79.964	52.323	threonine dehydratase biosynthetic, chloroplastic-like
Primary metabolism	Amino acid metabolism	Gly, Ser, Thr metabolism	LOC107783010	1.237			62.375	65.182	45.09	glycine dehydrogenase (decarboxylating), mitochondrial-like
Primary metabolism	Amino acid metabolism	Gly, Ser, Thr metabolism	LOC107783755	-1.261		1.011	27.339	93.961	111.013	aminomethyltransferase, mitochondrial-like
Primary metabolism	Amino acid metabolism	Gly, Ser, Thr metabolism	LOC107772739	-1.321		1.957	1.788	12.173	7.837	glycine cleavage system H protein, mitochondrial
Primary metabolism	Amino acid metabolism	Gly, Ser, Thr metabolism	LOC107779958	-5.451			0.015	0.458	1.158	threonine dehydratase biosynthetic, chloroplastic-like
Primary metabolism	Amino acid metabolism	Gly, Ser, Thr metabolism	LOC107778948	-6.154		5.973	0.16	18.009	20.437	glycine cleavage system H protein, mitochondrial-like
Primary metabolism	Amino acid metabolism	Gly, Ser, Thr metabolism	LOC107805221	-6.378		5.905	0.516	53.347	73.208	glycine cleavage system H protein, mitochondrial-like
Primary metabolism	Amino acid metabolism	Gly, Ser, Thr metabolism	LOC107820179	-6.59		6.153	0.523	65.202	87.574	glycine cleavage system H protein, mitochondrial
Primary metabolism	Amino acid metabolism	Gly, Ser, Thr metabolism	LOC107777148			1.278	3.156	13.188	8.246	serine acetyltransferase 2-like
Primary metabolism	Amino acid metabolism	Gly, Ser, Thr metabolism	LOC107830384			-1.131	66.348	50.884	85.518	glycine cleavage system H protein 2, mitochondrial-like
Primary metabolism	Amino acid metabolism	His metabolism	LOC107812155	11.64			30.851	4.975	0.012	histidine decarboxylase-like
Primary metabolism	Amino acid metabolism	His metabolism	LOC107768931	7.811	3.795	-4.044	175.826	17.05	1.348	histidine decarboxylase-like
Primary metabolism	Amino acid metabolism	His metabolism	LOC107789682	5.523	2.591	-2.959	380.241	78.268	14.306	histidine decarboxylase-like
Primary metabolism	Amino acid metabolism	His metabolism	LOC107800924	4.89	2.22	-2.691	138.728	35.378	8.075	histidine decarboxylase-like
Primary metabolism	Amino acid metabolism	His metabolism	LOC107807270	2.311		-1.648	27.891	15.191	9.558	histidinol dehydrogenase, chloroplastic-like
Primary metabolism	Amino acid metabolism	His metabolism	LOC107779522	-1.106			4.286	14.581	15.678	histidinol dehydrogenase, chloroplastic-like isoform X1
Primary metabolism	Amino acid metabolism	His metabolism	LOC107823137	-1.335		1.641	0.864	4.647	3.657	histidinol dehydrogenase, chloroplastic-like
Primary metabolism	Amino acid metabolism	His metabolism	LOC107760493	-1.542		1.353	2.606	11.334	12.788	histidine biosynthesis bifunctional protein hisIE, chloroplastic-like
Primary metabolism	Amino acid metabolism	Lys metabolism	LOC107827281	5.89		-3.973	16.57	1.894	0.483	alpha-aminoadipic semialdehyde synthase-like isoform X1
Primary metabolism	Amino acid metabolism	Lys metabolism	LOC107798112	5.362		-3.983	5.148	0.572	0.213	alpha-aminoadipic semialdehyde synthase-like
Primary metabolism	Amino acid metabolism	Phe metabolism (anthranilate branch)	LOC107812735	-1.281		1.166	1.267	4.953	5.344	anthranilate phosphoribosyltransferase, chloroplastic-like
Primary metabolism	Amino acid metabolism	Phe metabolism (anthranilate branch)	LOC107808972	-1.397		1.137	1.456	5.434	6.439	anthranilate synthase alpha subunit 2, chloroplastic-like isoform X1
Primary metabolism	Amino acid metabolism	Phe metabolism (anthranilate branch)	LOC107830591	-1.443		1.578	0.848	4.442	3.998	anthranilate phosphoribosyltransferase, chloroplastic-like
Primary metabolism	Amino acid metabolism	Phe metabolism (anthranilate branch)	LOC107781613	-1.525		1.092	5.618	20.725	27.634	anthranilate synthase beta subunit 1, chloroplastic-like
Primary metabolism	Amino acid metabolism	Phe metabolism (anthranilate branch)	LOC107832102	-3.459	-1.384		0.664	5.14	13.39	anthranilate synthase beta subunit 1, chloroplastic-like isoform X1
Primary metabolism	Amino acid metabolism	Phe, Trp (shikimate pathway)	LOC107777512	5.08		-3.862	324.168	35.919	16.329	bifunctional 3-dehydroquinate dehydratase/shikimate dehydrogenase, chloroplastic-like
Primary metabolism	Amino acid metabolism	Phe, Trp (shikimate pathway)	LOC107764658	4.916	1.771	-3.164	264.958	49.352	14.81	bifunctional 3-dehydroquinate dehydratase/shikimate dehydrogenase, chloroplastic-like
Primary metabolism	Amino acid metabolism	Phe, Trp (shikimate pathway)	LOC107767464	4.521	1.339	-3.199	68.056	12.262	5.039	bifunctional 3-dehydroquinate dehydratase/shikimate dehydrogenase, chloroplastic-like isoform X1
Primary metabolism	Amino acid metabolism	Phe, Trp (shikimate pathway)	LOC107793657	4.246		-2.763	260.527	62.131	23.262	bifunctional 3-dehydroquinate dehydratase/shikimate dehydrogenase, chloroplastic-like isoform X1] [frame=2] [exception=annotated by transcript or proteomic data
Primary metabolism	Amino acid metabolism	Phe, Trp (shikimate pathway)	LOC107791190	3.938		-2.869	227.339	52.091	25.263	bifunctional 3-dehydroquinate dehydratase/shikimate dehydrogenase, chloroplastic-like] [exception=annotated by transcript or proteomic data
Primary metabolism	Amino acid metabolism	Phe, Trp (shikimate pathway)	LOC107815901	2.615		-1.331	44.991	29.561	12.377	3-phosphoshikimate 1-carboxyvinyltransferase, chloroplastic-like
Primary metabolism	Amino acid metabolism	Phe, Trp (shikimate pathway)	LOC107818889	2.613			55.501	31.668	15.447	shikimate kinase, chloroplastic-like
Primary metabolism	Amino acid metabolism	Phe, Trp (shikimate pathway)	LOC107796782	2.329		-1.514	123.372	71.135	41.667	3-phosphoshikimate 1-carboxyvinyltransferase 1, chloroplastic-like
Primary metabolism	Amino acid metabolism	Phe, Trp (shikimate pathway)	LOC107768348	2.287		-1.437	118.314	73.399	41.152	3-dehydroquinate synthase, chloroplastic-like
Primary metabolism	Amino acid metabolism	Phe, Trp (shikimate pathway)	LOC107813883	2.274		-1.336	140.123	92.394	49.124	3-phosphoshikimate 1-carboxyvinyltransferase 1, chloroplastic
Primary metabolism	Amino acid metabolism	Phe, Trp (shikimate pathway)	LOC107787846	2.199		-1.191	80.371	58.418	29.768	3-dehydroquinate synthase, chloroplastic
Primary metabolism	Amino acid metabolism	Phe, Trp (shikimate pathway)	LOC107830189	2.08			162.338	129.545	64.507	3-phosphoshikimate 1-carboxyvinyltransferase 2-like
Primary metabolism	Amino acid metabolism	Phe, Trp (shikimate pathway)	LOC107767446	1.633			76.802	53.247	42.348	shikimate kinase, chloroplastic
Primary metabolism	Amino acid metabolism	Phe, Trp (shikimate pathway)	LOC107795619	-1.025		1.01	2.848	9.881	9.851	probable inactive shikimate kinase like 1, chloroplastic isoform X1
Primary metabolism	Amino acid metabolism	Phe, Trp (shikimate pathway)	LOC107768227	-2.464		2.193	1.005	7.808	9.389	3-dehydroquinate synthase homolog
Primary metabolism	Amino acid metabolism	Phe, Trp (shikimate pathway)	LOC107823297	-3.159		3.022	0.217	3.082	3.365	probable inactive shikimate kinase like 2, chloroplastic
Primary metabolism	Amino acid metabolism	Phe, Trp (shikimate pathway)	LOC107768222			1.578	0.455	2.343	1.37	bifunctional dethiobiotin synthetase/7,8-diamino-pelargonic acid aminotransferase, mitochondrial-like isoform X1
Primary metabolism	Amino acid metabolism	Phe, Trp metabolism	LOC107798411	6.516	6.033		57.093	60.901	1.058	arogenate dehydrogenase 2, chloroplastic-like
Primary metabolism	Amino acid metabolism	Phe, Trp metabolism	LOC107782363	6.505	6.411		22.189	30.71	0.412	arogenate dehydrogenase 2, chloroplastic-like
Primary metabolism	Amino acid metabolism	Phe, Trp metabolism	LOC107764315	5.02	2.012	-3.022	12.327	2.532	0.634	arogenate dehydrogenase 1, chloroplastic-like
Primary metabolism	Amino acid metabolism	Phe, Trp metabolism	LOC107824047	4.804			2.422	1.051	0.14	tryptophan synthase beta chain 1-like] [frame=2] [exception=annotated by transcript or proteomic data
Primary metabolism	Amino acid metabolism	Phe, Trp metabolism	LOC107806169	4.615		-4.391	35.035	2.814	2.439	probable aminotransferase TAT2 isoform X1
Primary metabolism	Amino acid metabolism	Phe, Trp metabolism	LOC107816404	4.488		-3.178	169.561	30.103	12.799	arogenate dehydratase/prephenate dehydratase 6, chloroplastic
Primary metabolism	Amino acid metabolism	Phe, Trp metabolism	LOC107817057	3.899		-2.286	209.43	68.15	23.69	arogenate dehydratase/prephenate dehydratase 6, chloroplastic-like
Primary metabolism	Amino acid metabolism	Phe, Trp metabolism	LOC107783107	3.898		-1.994	157.837	62.732	17.77	arogenate dehydratase/prephenate dehydratase 6, chloroplastic-like
Primary metabolism	Amino acid metabolism	Phe, Trp metabolism	LOC107776772	3.497		-3.357	23.698	3.953	3.595	probable aminotransferase TAT2
Primary metabolism	Amino acid metabolism	Phe, Trp metabolism	LOC107796357	3.464		-2.302	314.323	105.071	48.807	phospho-2-dehydro-3-deoxyheptonate aldolase 1, chloroplastic-like
Primary metabolism	Amino acid metabolism	Phe, Trp metabolism	LOC107779931	3.451		-2.183	4.147	1.541	0.643	arogenate dehydrogenase 1, chloroplastic-like isoform X1
Primary metabolism	Amino acid metabolism	Phe, Trp metabolism	LOC107767889	3.436		-3.199	14.909	2.755	2.314	arogenate dehydratase/prephenate dehydratase 1, chloroplastic-like
Primary metabolism	Amino acid metabolism	Phe, Trp metabolism	LOC107769690	3.314	1.55	-1.776	648.294	318.557	111.341	chorismate synthase 1, chloroplastic
Primary metabolism	Amino acid metabolism	Phe, Trp metabolism	LOC107812056	3.311		-2.452	144.907	44.54	24.722	acylpyruvase FAHD1, mitochondrial isoform X1
Primary metabolism	Amino acid metabolism	Phe, Trp metabolism	LOC107807241	3.304		-2.414	87.079	27.959	14.969	acylpyruvase FAHD1, mitochondrial-like] [exception=annotated by transcript or proteomic data
Primary metabolism	Amino acid metabolism	Phe, Trp metabolism	LOC107775732	3.236		-1.791	1296.94	623.046	232.93	phospho-2-dehydro-3-deoxyheptonate aldolase 1, chloroplastic
Primary metabolism	Amino acid metabolism	Phe, Trp metabolism	LOC107800597	3.223		-1.94	167.653	72.741	30.41	bifunctional aspartate aminotransferase and glutamate/aspartate-prephenate aminotransferase
Primary metabolism	Amino acid metabolism	Phe, Trp metabolism	LOC107770720	3.211		-2.314	41.726	14.586	7.719	LOW QUALITY PROTEIN: homogentisate 1,2-dioxygenase-like] [exception=unclassified translation discrepancy
Primary metabolism	Amino acid metabolism	Phe, Trp metabolism	LOC107801356	3.201		-2.25	158.434	55.145	29.401	bifunctional aspartate aminotransferase and glutamate/aspartate-prephenate aminotransferase-like
Primary metabolism	Amino acid metabolism	Phe, Trp metabolism	LOC107805642	3.157			75.928	71.337	14.322	arogenate dehydrogenase 2, chloroplastic-like
Primary metabolism	Amino acid metabolism	Phe, Trp metabolism	LOC107813162	3.134			50.732	45.371	9.844	arogenate dehydrogenase 2, chloroplastic-like
Primary metabolism	Amino acid metabolism	Phe, Trp metabolism	LOC107783854	3.008		-2.009	501.87	204.192	106.892	phospho-2-dehydro-3-deoxyheptonate aldolase 1, chloroplastic-like
Primary metabolism	Amino acid metabolism	Phe, Trp metabolism	LOC107829564	2.988		-2.064	126.555	48.591	26.678	arogenate dehydratase/prephenate dehydratase 6, chloroplastic-like
Primary metabolism	Amino acid metabolism	Phe, Trp metabolism	LOC107804611	2.981		-2.368	185.628	60.775	39.927	acylpyruvase FAHD1, mitochondrial-like
Primary metabolism	Amino acid metabolism	Phe, Trp metabolism	LOC107821084	2.829		-2.246	12.671	4.511	3.042	phospho-2-dehydro-3-deoxyheptonate aldolase 2, chloroplastic-like
Primary metabolism	Amino acid metabolism	Phe, Trp metabolism	LOC107788249	2.774		-1.948	1.262	0.555	0.308	phospho-2-dehydro-3-deoxyheptonate aldolase 1, chloroplastic-like
Primary metabolism	Amino acid metabolism	Phe, Trp metabolism	LOC107764203	2.718		-2.354	19.472	6.629	5.078	homogentisate 1,2-dioxygenase-like isoform X1
Primary metabolism	Amino acid metabolism	Phe, Trp metabolism	LOC107804390	2.59		-1.972	72.929	30.962	20.623	chorismate mutase 1, chloroplastic-like
Primary metabolism	Amino acid metabolism	Phe, Trp metabolism	LOC107805472	2.513		-2.041	47.418	19.238	14.122	chorismate mutase 2-like] [frame=2] [exception=annotated by transcript or proteomic data
Primary metabolism	Amino acid metabolism	Phe, Trp metabolism	LOC107820924	2.476	1.353	-1.144	3.835	2.94	1.177	aminodeoxychorismate synthase, chloroplastic-like isoform X1
Primary metabolism	Amino acid metabolism	Phe, Trp metabolism	LOC107800931	2.324		-1.731	99.975	50.471	33.858	chorismate mutase 1, chloroplastic-like
Primary metabolism	Amino acid metabolism	Phe, Trp metabolism	LOC107773454	2.21		-1.766	150.593	73.676	55.299	chorismate mutase 1, chloroplastic-like
Primary metabolism	Amino acid metabolism	Phe, Trp metabolism	LOC107808897	2.125		-1.205	59.383	43.013	23.035	tryptophan synthase beta chain 1
Primary metabolism	Amino acid metabolism	Phe, Trp metabolism	LOC107769302	1.68		-1.515	60.952	36.332	32.419	LOW QUALITY PROTEIN: tryptophan--tRNA ligase, cytoplasmic] [transl_except=(pos:745..747,aa:Other)
Primary metabolism	Amino acid metabolism	Phe, Trp metabolism	LOC107767293	1.622		-2.728	2.059	0.528	1.151	tryptophan aminotransferase-related protein 2-like
Primary metabolism	Amino acid metabolism	Phe, Trp metabolism	LOC107830694	1.526			14.159	12.012	8.383	aminodeoxychorismate synthase, chloroplastic isoform X1
Primary metabolism	Amino acid metabolism	Phe, Trp metabolism	LOC107770201	1.258			21.384	18.551	15.168	tryptophan--tRNA ligase, cytoplasmic-like isoform X1
Primary metabolism	Amino acid metabolism	Phe, Trp metabolism	LOC107817203	1.177			28.579	33.517	21.345	phospho-2-dehydro-3-deoxyheptonate aldolase 2, chloroplastic-like] [exception=annotated by transcript or proteomic data
Primary metabolism	Amino acid metabolism	Phe, Trp metabolism	LOC107789189	1.102			10.492	10.583	8.227	tryptophan synthase beta chain 2-like
Primary metabolism	Amino acid metabolism	Phe, Trp metabolism	LOC107791065	-1.11			1.809	5.734	6.65	tryptophan--tRNA ligase, chloroplastic/mitochondrial-like isoform X1
Primary metabolism	Amino acid metabolism	Phe, Trp metabolism	LOC107784414	-1.259	-1.821		0.296	0.336	1.211	tryptophan aminotransferase-related protein 2-like
Primary metabolism	Amino acid metabolism	Phe, Trp metabolism	LOC107827342	-1.692		1.593	1.163	5.969	6.306	tryptophan synthase beta chain 2-like
Primary metabolism	Amino acid metabolism	Phe, Trp metabolism	LOC107817989	-2.394		2.467	0.735	6.955	6.546	homogentisate solanesyltransferase, chloroplastic-like
Primary metabolism	Amino acid metabolism	Phe, Trp metabolism	LOC107825960	-2.528		1.931	0.188	1.227	1.857	L-tryptophan--pyruvate aminotransferase 1-like
Primary metabolism	Amino acid metabolism	Phe, Trp metabolism	LOC107827672	-3.185		2.978	0.141	1.922	2.187	tryptophan aminotransferase-related protein 3-like
Primary metabolism	Amino acid metabolism	Pro metabolism	LOC107764952	9.848		-5.746	13.738	0.405	0.02	proline dehydrogenase 2, mitochondrial-like
Primary metabolism	Amino acid metabolism	Pro metabolism	LOC107777338	8.916	3.761	-5.195	95.632	4.066	0.336	proline dehydrogenase 2, mitochondrial-like
Primary metabolism	Amino acid metabolism	Pro metabolism	LOC107790219	5.54	2.05	-3.507	39.075	5.786	1.438	proline dehydrogenase 2, mitochondrial-like
Primary metabolism	Amino acid metabolism	Pro metabolism	LOC107783527	4.129		-3.621	89.123	12.158	8.891	proline dehydrogenase 2, mitochondrial-like
Primary metabolism	Amino acid metabolism	Ser metabolism	LOC107759801	2.67		-2.057	49.459	20.039	13.118	bifunctional aspartokinase/homoserine dehydrogenase 1-like isoform X1
Primary metabolism	Amino acid metabolism	Ser metabolism	LOC107782625	2.579		-1.736	5.099	2.617	1.463	betaine aldehyde dehydrogenase, chloroplastic-like
Primary metabolism	Amino acid metabolism	Ser metabolism	LOC107811392	2.094	1.692		12.531	15.796	4.987	betaine aldehyde dehydrogenase, chloroplastic-like isoform X1
Primary metabolism	Amino acid metabolism	Ser metabolism	LOC107776034	1.67		-1.169	5.561	4.226	2.98	CDP-diacylglycerol--serine O-phosphatidyltransferase 1-like isoform X1
Primary metabolism	Amino acid metabolism	Ser metabolism	LOC107820856	1.64		-1.683	9.117	4.744	4.923	CDP-diacylglycerol--serine O-phosphatidyltransferase 1-like isoform X1
Primary metabolism	Amino acid metabolism	Ser metabolism	LOC107759508	1.149		-1.121	4.641	3.636	3.559	CDP-diacylglycerol--serine O-phosphatidyltransferase 1-like isoform X1
Primary metabolism	Amino acid metabolism	Ser metabolism	LOC107789588	-1.155		1.238	0.68	2.761	2.577	homoserine kinase-like
Primary metabolism	Amino acid metabolism	Ser metabolism	LOC107794170	-1.399		1.454	3.959	18.644	17.674	bifunctional aspartokinase/homoserine dehydrogenase, chloroplastic-like
Primary metabolism	Amino acid metabolism	Ser metabolism	LOC107792492	-1.981		1.715	0.129	0.731	0.87	bifunctional aspartokinase/homoserine dehydrogenase 1, chloroplastic-like
Primary metabolism	Amino acid metabolism	Ser, Gly, Cys metabolism	LOC107809619	2.419		-2.181	8.162	3.128	2.616	probable sarcosine oxidase
Primary metabolism	Amino acid metabolism	Ser, Gly, Cys metabolism	LOC107766212	2.256		-1.828	28.857	13.535	10.295	serine hydroxymethyltransferase 7-like
Primary metabolism	Amino acid metabolism	Ser, Gly, Cys metabolism	LOC107761184	2.113		-1.782	923.606	453.845	361.997	serine hydroxymethyltransferase 4-like
Primary metabolism	Amino acid metabolism	Ser, Gly, Cys metabolism	LOC107773909	1.575		-1.354	26.913	17.956	15.15	serine acetyltransferase 5-like isoform X1
Primary metabolism	Amino acid metabolism	Ser, Gly, Cys metabolism	LOC107761229	1.511		-1.166	17.311	13.098	10.344	LOW QUALITY PROTEIN: serine hydroxymethyltransferase 7-like] [frame=3] [exception=annotated by transcript or proteomic data
Primary metabolism	Amino acid metabolism	Ser, Gly, Cys metabolism	LOC107826181	1.378		-1.081	20.207	16.336	13.232	serine hydroxymethyltransferase 7-like
Primary metabolism	Amino acid metabolism	Ser, Gly, Cys metabolism	LOC107800464	1.172		-1.245	452.942	321.974	340.965	serine hydroxymethyltransferase 4-like
Primary metabolism	Amino acid metabolism	Ser, Gly, Cys metabolism	LOC107804363	-1.122		1.4	2.519	11.426	9.289	serine acetyltransferase 2-like
Primary metabolism	Amino acid metabolism	Ser, Gly, Cys metabolism	LOC107759094	-1.205		1.42	2.266	10.307	8.793	serine hydroxymethyltransferase 3, chloroplastic-like
Primary metabolism	Amino acid metabolism	Ser, Gly, Cys metabolism	LOC107795801	-1.214			6.268	21.636	25.011	serine--glyoxylate aminotransferase
Primary metabolism	Amino acid metabolism	Ser, Gly, Cys metabolism	LOC107820931	-1.444			0.81	2.453	3.764	serine hydroxymethyltransferase 4
Primary metabolism	Amino acid metabolism	Ser, Gly, Cys metabolism	LOC107816085	-1.465			20.717	62.94	97.638	serine decarboxylase-like
Primary metabolism	Amino acid metabolism	Ser, Gly, Cys metabolism	LOC107781728	-1.769		1.607	0.511	2.677	2.949	serine racemase-like
Primary metabolism	Amino acid metabolism	Ser, Gly, Cys metabolism	LOC107832592	-2.386		2.424	0.562	5.068	4.961	D-3-phosphoglycerate dehydrogenase 1, chloroplastic-like
Primary metabolism	Amino acid metabolism	Ser, Gly, Cys metabolism	LOC107808555	-2.431		3.057	15.162	213.7	137.697	D-3-phosphoglycerate dehydrogenase 2, chloroplastic-like
Primary metabolism	Amino acid metabolism	Ser, Gly, Cys metabolism	LOC107803065	-2.758		2.196	1.242	9.573	14.032	serine acetyltransferase 1, chloroplastic-like
Primary metabolism	Amino acid metabolism	Ser, Gly, Cys metabolism	LOC107785928	-3.719		3.728	4.845	110.201	107.791	serine hydroxymethyltransferase, mitochondrial-like
Primary metabolism	Amino acid metabolism	Ser, Gly, Cys metabolism	LOC107796342	-4.126		3.354	0.527	9.207	15.685	serine acetyltransferase 1, chloroplastic-like
Primary metabolism	Amino acid metabolism	Ser, Gly, Cys metabolism	LOC107768438	-5.443		5.26	0.089	6.042	6.76	serine hydroxymethyltransferase, mitochondrial-like
Primary metabolism	Amino acid metabolism	Ser, Gly, Cys metabolism	LOC107771022			1.48	12.84	60.134	41.415	D-3-phosphoglycerate dehydrogenase 2, chloroplastic-like
Primary metabolism	Amino acid metabolism	Ser, Gly, Cys metabolism	LOC107799799			1.021	5.885	20.391	17.778	serine hydroxymethyltransferase 3, chloroplastic-like
Primary metabolism	Amino acid metabolism	Tyr metabolism	LOC107811654	6.643		-2.732	2.654	0.626	0.041	tyrosine-specific transport protein-like
Primary metabolism	Amino acid metabolism	Tyr metabolism	LOC107800627	5.39		-2.766	142.458	32.952	5.814	tyramine N-feruloyltransferase 4/11-like
Primary metabolism	Amino acid metabolism	Tyr metabolism	LOC107790787	5.39	2.107	-3.303	633.312	104.406	25.647	tyramine N-feruloyltransferase 4/11-like
Primary metabolism	Amino acid metabolism	Tyr metabolism	LOC107789681	5.131		-3.875	745.248	85.575	37.294	tyramine N-feruloyltransferase 10/30
Primary metabolism	Amino acid metabolism	Tyr metabolism	LOC107822189	3.979		-2.627	449.553	119.495	49.144	tyramine N-feruloyltransferase 4/11
Primary metabolism	Amino acid metabolism	Tyr metabolism	LOC107799532	1.571			4.215	5.247	2.419	tyrosine-sulfated glycopeptide receptor 1-like
Primary metabolism	Amino acid metabolism	Tyr metabolism	LOC107765479	1.223			67.926	70.934	49.569	tyrosine--tRNA ligase 1, cytoplasmic-like
Primary metabolism	Amino acid metabolism	Tyr metabolism	LOC107800102	-1.035		1.067	0.23	0.821	0.795	LOW QUALITY PROTEIN: tyrosine--tRNA ligase, chloroplastic/mitochondrial-like] [exception=unclassified translation discrepancy
Primary metabolism	Amino acid metabolism	Tyr metabolism	LOC107816983	-1.153		1.151	1.782	6.699	6.683	tyrosine decarboxylase 1-like isoform X1
Primary metabolism	Amino acid metabolism	Tyr metabolism	LOC107798375	-1.275		1.288	0.181	0.753	0.741	tyrosine-specific transport protein-like isoform X1
Primary metabolism	Amino acid metabolism	Tyr metabolism	LOC107804314	-1.472		1.778	0.915	5.512	4.327	tyrosine aminotransferase-like
Primary metabolism	Amino acid metabolism	Tyr metabolism	LOC107819272	-3.288		3.88	0.101	2.634	1.735	tyrosine aminotransferase-like
Primary metabolism	Amino acid metabolism	Tyr metabolism	LOC107759616			1.602	0.142	0.758	0.556	tyrosine-specific transport protein-like
Primary metabolism	Anaerobic respiration	Alcohol fermentation	LOC107772756	3.734		-3.382	156.494	25.988	19.878	alcohol dehydrogenase 1
Primary metabolism	Anaerobic respiration	Alcohol fermentation	LOC107830380	2.747		-2.038	9.682	3.872	2.377	alcohol dehydrogenase 1-like
Primary metabolism	Anaerobic respiration	Alcohol fermentation	LOC107765740	2.461		-2.044	67.093	27.581	20.726	alcohol dehydrogenase-like 6
Primary metabolism	Anaerobic respiration	Alcohol fermentation	LOC107829745	1.105		-1.392	25.914	17.206	20.625	alcohol dehydrogenase-like 7
Primary metabolism	Anaerobic respiration	Alcohol fermentation	LOC107787411	1.053			30.539	48.45	24.858	alcohol dehydrogenase-like 4
Primary metabolism	Anaerobic respiration	Alcohol fermentation	LOC107788903	-2.779		2.244	1.185	9.192	13.224	alcohol dehydrogenase-like 7 isoform X1
Primary metabolism	Anaerobic respiration	Alcohol fermentation	LOC107812182	-3.828		3.238	0.163	2.629	3.948	alcohol dehydrogenase-like 7
Primary metabolism	Anaerobic respiration	Alcohol fermentation	LOC107827847			1.899	4.636	28.96	12.733	alcohol dehydrogenase-like 4
Primary metabolism	Anaerobic respiration	Lactate fermentation	LOC107803141	5.95	3.748	-2.218	22.743	8.312	0.619	L-lactate dehydrogenase B-like
[truncated: 3,088 more rows]

## Sheet: Secondary metabolism
Supercategory	Category	Subcategory	RefSeq gene ID	TI vs Non-infected, log2FC	LI vs Non-infected, log2FC	LI vs TI, log2FC	TI absolute expression level, mean TPM	LI absolute expression level, mean TPM	Non-infected plants absolute expression level, mean TPM	Annotation
[truncated: 477 more rows]

[truncated: 6 more sheets: Signaling, Stress-related, Transcription factors, Transport, Other, Unknown]
